# Supplementary material for: Cannabinoids function in defense against chewing herbivores in Cannabis sativa L
Source: Hortic Res. 2023 Oct 13;10(11):uhad207. doi: 10.1093/hr/uhad207 (PMC10681003; doi:10.1093/hr/uhad207)
Supplement: Web_Material_uhad207 [file web_material_uhad207.zip]

Archive with 2 entries (2 files):
- Stack_et_al_Cannabinoids_HortRes_Supporting_Information-2023_09_18.pdf
- Stack_et_al_Supplemental_Datasets_SUBMITTED-2023_08_27.xlsx
