# Supplementary material for: Cannabinoids function in defense against chewing herbivores in Cannabis sativa L
Source: Hortic Res. 2023 Oct 13;10(11):uhad207. doi: 10.1093/hr/uhad207 (PMC10681003; doi:10.1093/hr/uhad207)
Supplement: Web_Material_uhad207 [file web_material_uhad207.zip › Stack_et_al_Supplemental_Datasets_SUBMITTED-2023_08_27.xlsx]

## Sheet: Supp. Dataset S1 - Field
Supplementary Dataset S1. Herbivory, cannabinoid concentration, and molecular marker data collected from the field bioassay.
Site	ID	Chemotype	Plot	Prop	HD_7_7_21	HD_7_14_21	HD_7_21_21	HD_7_28_21	HD_8_04_21	HD_8_11_21	AUHPC	Total_Potential_THC	Total_Potential_CBD	Total_Potential_CBC	Total_Potential_CBG	Total_Potential_THCV	Total_Potential_CBDV	Total_Potential_CBL	TotalCannabinoids	TotalPotentialCannabinoids	Prop_CBG	OLS4	USO31-1
Ithaca	GVA-H-21-1058-129	III	P121	Seedling	0	3	6	2	3	2	105	0.03	0.62	0.02	0.03	0	0.01	0	0.801231	0.71	0.0376624	Allele 1	Allele 1
Ithaca	GVA-H-21-1058-130	V	P122	Seedling	0	2	3	4	3	3	94.5	0	0.01	0	0	0	0	0	0.022063	0.02	0.0525052	Undetermined	Undetermined
Ithaca	GVA-H-20-1119-075	V	P123	Cutting	0	91	100	100	100	100	3087	NA	NA	NA	NA	NA	NA	NA	0.0497995	0.0440626	NA	Undetermined	Undetermined
Ithaca	GVA-H-21-1058-131	III	P125	Seedling	0	10	14	19	8	13	402.5	0.01	0.29	0.01	0.01	0	0	0.01	0.375646	0.33	0.0262599	Heterozygote	Allele 1
Ithaca	GVA-H-21-1058-132	V	P126	Seedling	0	14	17	40	40	55	969.5	0	0	0	0	0	0	0	0.007907	0.01	0.088776	Allele 2	Heterozygote
Ithaca	GVA-H-21-1058-133	III	P127	Seedling	0	1	13	24	28	16	518	0	0.08	0	0	0	0	0	0.103051	0.09	0.0152754	Heterozygote	Heterozygote
Ithaca	GVA-H-21-1058-134	V	P128	Seedling	0	0	0.5	1	1	2	24.5	0	0	0	0	0	0	0	0.00388	0	0	Allele 2	Heterozygote
Ithaca	GVA-H-21-1058-135	IV	P129	Seedling	2	4	3	4	1	2	98	0	0	0	0.28	0	0	0	0.319519	0.28	0.974773	Heterozygote	Allele 2
Ithaca	GVA-H-21-1058-136	V	P130	Seedling	0	2	2	1	3	1	59.5	0	0	0	0	0	0	0	0.005965	0.01	0.316793	Allele 2	Allele 2
Ithaca	GVA-H-20-1119-062	V	P131	Cutting	7	78	90	96	95	95	2870	NA	NA	NA	NA	NA	NA	NA	0.01035	0.00915768	NA	Undetermined	Undetermined
Ithaca	GVA-H-20-1119-033	III	P132	Cutting	0	13	4	6	3	3	192.5	0.02	0.38	0.02	0.08	0	0	0	0.566545	0.5	0.154567	Allele 1	Heterozygote
Ithaca	GVA-H-21-1058-137	V	P133	Seedling	10	12	18	14	11	13	465.5	0	0	0	0	0	0	0	0.006453	0.01	0.136432	Allele 2	Heterozygote
Ithaca	GVA-H-21-1058-138	III	P134	Seedling	0	0	7	12	8	5	206.5	0.02	0.42	0.02	0.09	0	0	0.01	0.629118	0.56	0.16488	Allele 1	Heterozygote
Ithaca	GVA-H-20-1119-035	V	P135	Cutting	1	7	20	37	37	23	791	0	0	0	0	0	0	0	0.009944	0.01	0.154668	Allele 2	Heterozygote
Ithaca	GVA-H-20-1119-064	III	P136	Cutting	10	48	15	78	55	48	1575	NA	NA	NA	NA	NA	NA	NA	0.5	0.44	NA	Allele 1	Allele 1
Ithaca	GVA-H-21-1058-139	V	P137	Seedling	0	1	5	4	2	1	87.5	0	0	0	0	0	0	0	0.008562	0.01	0.300638	Allele 2	Heterozygote
Ithaca	GVA-H-21-1058-140	III	P138	Seedling	0	1	2	3	0.5	2	52.5	0.03	0.7	0.04	0.11	0	0	0	1.00186	0.88	0.120242	Allele 1	Undetermined
Ithaca	GVA-H-21-1058-141	III	P139	Seedling	0	1	2	9	3	7	129.5	0.01	0.2	0.01	0.01	0	0	0	0.254158	0.23	0.0415954	Heterozygote	Heterozygote
Ithaca	GVA-H-21-1058-142	V	P140	Seedling	0	2	21	21	30	34	637	0	0	0	0	0	0	0	0.0077	0.01	0.106491	Allele 2	Allele 2
Ithaca	GVA-H-21-1058-143	III	P141	Seedling	0	2	14	13	10	15	325.5	0.01	0.18	0.01	0.05	0	0	0	0.278325	0.24	0.210082	Allele 1	Heterozygote
Ithaca	GVA-H-20-1119-023	V	P142	Cutting	0	1	25	81	65	45	1361.5	0	0.01	0	0	0	0	0	0.01205	0.01	0.15748	Allele 2	Allele 1
Ithaca	GVA-H-20-1119-015	III	P143	Cutting	0	3	8	3	7	3	157.5	0.01	0.21	0.02	0.06	0	0	0	0.346202	0.3	0.203174	Allele 1	Heterozygote
Ithaca	GVA-H-20-1119-077	IV	P145	Cutting	0	12	8	8	11	9	304.5	0	0	0	0.47	0	0	0	0.54384	0.48	0.991752	Allele 1	Allele 2
Ithaca	GVA-H-21-1058-145	III	P146	Seedling	1	0	1	1	2	4	45.5	0.01	0.13	0.01	0.01	0	0	0	0.1798	0.16	0.0496427	Heterozygote	Heterozygote
Ithaca	GVA-H-21-1058-146	IV	P147	Seedling	0	9	16	3	2	3	220.5	0	0	0.01	0.42	0	0	0	0.496991	0.44	0.971292	Allele 1	Allele 2
Ithaca	GVA-H-21-1058-147	III	P148	Seedling	0	8	10	3	1	4	168	0.01	0.36	0.03	0.02	0	0	0	0.481517	0.42	0.0538402	Allele 1	Allele 1
Ithaca	GVA-H-20-1119-033	III	P149	Cutting	0	5	7	4	3	5	150.5	0.01	0.26	0.02	0.04	0	0	0	0.384135	0.34	0.121632	Allele 1	Heterozygote
Ithaca	GVA-H-21-1058-148	V	P150	Seedling	0	28	37	37	32	31	1046.5	0	0	0	0	0	0	0	0.007507	0.01	0.109541	Allele 2	Allele 1
Ithaca	GVA-H-21-1058-149	IV	P151	Seedling	1	29	32	29	26	20	885.5	0	0	0.01	0.67	0	0	0	0.784202	0.69	0.975264	Allele 1	Allele 2
Ithaca	GVA-H-21-1058-150	III	P152	Seedling	0	25	28	16	19	17	675.5	0.01	0.3	0.02	0.12	0	0	0	0.52052	0.46	0.254451	Allele 1	Heterozygote
Ithaca	GVA-H-20-1119-010	IV	P153	Cutting	8	4	3	1	1	1	94.5	0	0	0.01	0.48	0	0	0	0.563898	0.5	0.965302	Allele 1	Allele 2
Ithaca	GVA-H-21-1058-151	III	P154	Seedling	0	3	4	3	4	12	140	0.02	0.42	0.03	0.09	0	0	0	0.642794	0.57	0.16181	Allele 1	Heterozygote
Ithaca	GVA-H-20-1119-074	V	P155	Cutting	12	9	100	100	100	100	2555	NA	NA	NA	NA	NA	NA	NA	0.107261	0.0949045	NA	Undetermined	Undetermined
Ithaca	GVA-H-20-1119-065	III	P156	Cutting	2	4	19	12	6	4	308	0.02	0.43	0.02	0.05	0	0	0	0.597709	0.53	0.088945	Undetermined	Undetermined
Ithaca	GVA-H-21-1058-152	III	P157	Seedling	0.5	6	20	25	28	40	694.75	0.01	0.19	0.02	0.01	0	0	0	0.257331	0.23	0.0525236	Heterozygote	Heterozygote
Ithaca	GVA-H-21-1058-153	III	P158	Seedling	0	2	12	14	21	21	416.5	0.01	0.14	0.02	0	0	0	0	0.192453	0.17	0.0199439	Heterozygote	Allele 1
Ithaca	GVA-H-21-1058-154	V	P159	Seedling	0	0	14	7	4	8	203	0	0	0.01	0	0	0	0	0.010838	0.01	0.067878	Allele 2	Allele 2
Ithaca	GVA-H-20-1119-034	III	P160	Cutting	8	55	23	2	3	3	619.5	NA	NA	NA	NA	NA	NA	NA	0.687558	0.608352	NA	Undetermined	Undetermined
Ithaca	GVA-H-21-1058-155	III	P161	Seedling	0	7	14	6	6	6	252	0	0.08	0.01	0	0	0	0	0.111047	0.1	0.00702764	Heterozygote	Allele 1
Ithaca	GVA-H-21-1058-156	IV	P162	Seedling	0	19	19	33	21	17	703.5	0	0	0.01	0.14	0	0	0	0.168064	0.15	0.930778	Heterozygote	Undetermined
Ithaca	GVA-H-20-1119-074	V	P163	Cutting	1	42	62	75	73	62	1984.5	NA	NA	NA	NA	NA	NA	NA	0.107261	0.0949045	NA	Undetermined	Undetermined
Ithaca	GVA-H-21-1058-157	III	P164	Seedling	0	10	21	15	14	22	497	0.01	0.14	0.01	0.01	0	0	0	0.183082	0.16	0.0468934	Heterozygote	Heterozygote
Ithaca	GVA-H-21-1058-158	III	P165	Seedling	0	37	31	18	17	8	749	0.02	0.55	0.04	0.26	0	0.01	0	0.996489	0.88	0.301328	Allele 1	Heterozygote
Ithaca	GVA-H-21-1058-159	III	P166	Seedling	7	14	15	2	6	1	287	0.01	0.12	0.01	0.02	0	0	0	0.176021	0.16	0.132066	Allele 1	Heterozygote
Ithaca	GVA-H-21-1058-160	III	P167	Seedling	0	9	9	11	8	12	301	0.01	0.16	0	0	0	0	0	0.202996	0.18	0.0201329	Heterozygote	Allele 1
Ithaca	GVA-H-21-1058-161	III	P168	Seedling	5	40	55	20	12	3	917	0	0.07	0	0.01	0	0	0	0.100208	0.09	0.101798	Allele 1	Heterozygote
Ithaca	GVA-H-21-1058-162	V	P169	Seedling	3	35	70	55	60	55	1743	0	0	0	0	0	0	0	0.004708	0	0.166722	Allele 2	Heterozygote
Ithaca	GVA-H-21-1058-163	IV	P170	Seedling	1	4	9	7	4	4	185.5	0	0	0	0.23	0	0	0	0.271392	0.24	0.984103	Allele 1	Allele 2
Ithaca	GVA-H-21-1058-164	V	P171	Seedling	0	1	12	19	28	7	444.5	0	0	0	0	0	0	0	0.005567	0.01	0.345236	Allele 2	Heterozygote
Ithaca	GVA-H-20-1119-011	IV	P172	Cutting	0	3	20	6	8	8	287	0	0	0	0.13	0	0	0	0.14944	0.13	0.97563	Allele 1	Allele 2
Ithaca	GVA-H-21-1058-165	III	P173	Seedling	1	3	8	3	5	4	150.5	0.02	0.56	0.04	0.04	0	0.01	0	0.752756	0.66	0.0540532	Allele 1	Allele 1
Ithaca	GVA-H-21-1058-166	IV	P174	Seedling	0	8	3	2	1	5	115.5	0	0.01	0.01	0.2	0	0	0	0.243848	0.21	0.952908	Allele 1	Allele 2
Ithaca	GVA-H-21-1058-167	V	P175	Seedling	0.5	0	3	1	1	5	54.25	0	0	0	0	0	0	0	0.006523	0.01	0.393353	Allele 2	Heterozygote
Ithaca	GVA-H-21-1058-168	III	P176	Seedling	1	0.5	4	4	1	3	80.5	0.01	0.26	0.01	0.05	0	0	0	0.386028	0.34	0.148242	Allele 1	Heterozygote
Ithaca	GVA-H-21-1058-169	III	P177	Seedling	2	1	16	15	25	10	441	0	0.08	0	0	0	0	0.01	0.108515	0.1	0.0141849	Heterozygote	Heterozygote
Ithaca	GVA-H-21-1058-170	IV	P178	Seedling	1	4	12	2	5	8	192.5	0	0	0.01	0.2	0	0	0	0.238758	0.21	0.923035	Heterozygote	Allele 2
Ithaca	GVA-H-21-1058-171	V	P179	Seedling	0	10	4	2	4	8	168	0	0	0	0	0	0	0	0.005303	0	0.349866	Allele 2	Heterozygote
Ithaca	GVA-H-21-1058-172	V	P180	Seedling	0	2	3	2	8	7	129.5	0	0	0	0	0	0	0	0.00345	0	0.237131	Allele 2	Heterozygote
Ithaca	GVA-H-21-1058-174	III	P182	Seedling	1	4	3	6	9	9	189	0.01	0.24	0.02	0.02	0	0	0.01	0.331222	0.29	0.0659499	Heterozygote	Heterozygote
Ithaca	GVA-H-21-1058-175	III	P183	Seedling	0	5	8	10	17	15	332.5	0	0.09	0.01	0	0	0	0	0.124197	0.11	0.016348	Heterozygote	Heterozygote
Ithaca	GVA-H-20-1119-095	IV	P184	Cutting	0	21	7	5	8	2	294	0	0	0	0.67	0	0	0	0.771763	0.68	0.983607	Allele 1	Allele 2
Ithaca	GVA-H-21-1058-176	IV	P185	Seedling	3	2	2	0.5	0.5	1	49	0	0	0	0.11	0	0	0.01	0.145981	0.13	0.896841	Allele 1	Allele 2
Ithaca	GVA-H-21-1058-177	V	P186	Seedling	0	9	16	20	5	6	371	0	0	0	0	0	0	0	0.006302	0.01	0.4541	Allele 2	Allele 2
Ithaca	GVA-H-21-1058-178	IV	P187	Seedling	1	12	18	18	17	8	486.5	0	0	0	0.15	0	0	0	0.178616	0.16	0.981712	Heterozygote	Allele 2
Ithaca	GVA-H-21-1058-179	V	P188	Seedling	0	8	6	1	4	4	147	0	0	0	0	0	0	0	0.006201	0.01	0.446129	Allele 2	Heterozygote
Ithaca	GVA-H-21-1058-180	III	P189	Seedling	9	6	6	2	4	4	171.5	0	0.11	0.01	0	0	0	0	0.149029	0.13	0.022263	Heterozygote	Allele 1
Ithaca	GVA-H-21-1058-181	III	P190	Seedling	0	12	5	8	12	5	276.5	0.01	0.15	0.01	0	0	0	0	0.185643	0.16	0	Heterozygote	Allele 1
Ithaca	GVA-H-21-1058-182	III	P191	Seedling	0	14	7	4	2	4	203	0.01	0.22	0.01	0	0	0	0	0.276704	0.24	0.00587471	Heterozygote	Allele 1
Ithaca	GVA-H-20-1119-099	III	P192	Cutting	0.5	8	25	5	5	12	344.75	0.02	0.38	0.03	0.03	0	0	0	0.51326	0.45	0.0608864	Allele 1	Allele 1
Ithaca	GVA-H-21-1058-183	III	P193	Seedling	0	3	1	1	2	4	63	0	0.14	0.01	0	0	0	0	0.176114	0.16	0.0195243	Heterozygote	Allele 1
Ithaca	GVA-H-21-1058-184	III	P194	Seedling	0	9	8	5	3	4	189	0.01	0.32	0.02	0.14	0	0	0	0.558347	0.49	0.291992	Allele 1	Heterozygote
Ithaca	GVA-H-21-1058-185	III	P195	Seedling	18	6	17	10	4	3	332.5	0.02	0.4	0.03	0.19	0	0	0	0.732654	0.64	0.302566	Allele 1	Heterozygote
Ithaca	GVA-H-21-1058-186	V	P196	Seedling	10	4	2	3	1	3	115.5	0	0	0	0	0	0	0	0.008663	0.01	0.214979	Allele 2	Allele 2
Ithaca	GVA-H-21-1058-187	V	P197	Seedling	0	3	2	1	1	5	66.5	0	0	0	0	0	0	0	0.00415	0	0.171878	Allele 2	Heterozygote
Ithaca	GVA-H-21-1058-188	III	P198	Seedling	0.5	8	10	2	4	6	190.75	0	0.13	0	0	0	0	0	0.151988	0.13	0.01437	Heterozygote	Allele 1
Ithaca	GVA-H-21-1058-189	IV	P199	Seedling	3	11	20	19	16	6	493.5	0	0.03	0.01	0.12	0	0	0	0.173756	0.15	0.768596	Heterozygote	Allele 2
Ithaca	GVA-H-20-1119-076	V	P200	Cutting	16	16	42	30	29	21	948.5	0	0	0	0	0	0	0	0.006016	0.01	0.249343	Allele 2	Allele 2
Ithaca	GVA-H-21-1058-190	V	P201	Seedling	0	10	22	16	8	15	444.5	0	0.01	0	0	0	0	0	0.01681	0.02	0.116425	Allele 2	Allele 1
Ithaca	GVA-H-21-1058-191	V	P202	Seedling	2	8	24	18	5	7	416.5	0	0.04	0	0	0	0	0	0.051231	0.05	0.00783038	Allele 2	Allele 1
Ithaca	GVA-H-21-1058-192	III	P203	Seedling	2	6	9	18	2	7	276.5	0	0.1	0.01	0	0	0	0	0.124562	0.11	0.0303624	Heterozygote	Undetermined
Ithaca	GVA-H-21-1058-193	III	P204	Seedling	0	0	5	8	4	6	140	0	0.14	0.01	0	0	0	0	0.179358	0.16	0.0228179	Heterozygote	Allele 1
Ithaca	GVA-H-20-1119-023	V	P205	Cutting	4	45	65	18	28	18	1169	NA	NA	NA	NA	NA	NA	NA	0.009561	0.00845957	NA	Undetermined	Undetermined
Ithaca	GVA-H-21-1058-194	III	P206	Seedling	2	4	5	3	3	3	122.5	0	0.09	0.01	0	0	0	0.01	0.132404	0.12	0.0339285	Heterozygote	Heterozygote
Ithaca	GVA-H-20-1119-011	IV	P207	Cutting	0	3	2	1	1	2	56	0	0.01	0	0.11	0	0	0	0.136855	0.12	0.894874	Allele 1	Allele 2
Ithaca	GVA-H-20-1119-016	III	P208	Cutting	0	0	0	0	2	4	28	NA	NA	NA	NA	NA	NA	NA	1.32386	1.17135	NA	Undetermined	Undetermined
Ithaca	GVA-H-20-1119-099	III	P209	Cutting	4	8	1	0.5	0.5	2	91	0.03	0.73	0.04	0.08	0	0.01	0	1.01006	0.89	0.0954079	Allele 1	Allele 1
Ithaca	GVA-H-20-1119-065	III	P213	Cutting	0	1	2	2	7	5	101.5	0.03	0.72	0.02	0.01	0	0	0	0.898134	0.79	0.013093	Undetermined	Undetermined
Ithaca	GVA-H-21-1058-197	III	P214	Seedling	2	5	0.5	0.5	0.5	0.5	54.25	0.01	0.13	0.01	0	0	0	0	0.171045	0.15	0.0165078	Heterozygote	Heterozygote
Ithaca	GVA-H-21-1058-198	III	P215	Seedling	0	2	1	0.5	1	2	38.5	0.01	0.18	0.02	0	0	0	0	0.238518	0.21	0	Heterozygote	Allele 1
Ithaca	GVA-H-21-1058-199	IV	P216	Seedling	0	4	3	1	1	2	70	0	0.04	0.01	0.39	0	0	0	0.50209	0.44	0.889573	Allele 1	Allele 2
Ithaca	GVA-H-21-1058-200	IV	P217	Seedling	0	10	1	1	1	1	94.5	0	0	0	0.48	0	0	0	0.556521	0.49	0.986425	Allele 1	Allele 2
Ithaca	GVA-H-21-1058-201	IV	P218	Seedling	0	8	16	9	7	4	294	0	0.01	0.01	0.17	0	0	0	0.20739	0.18	0.914423	Allele 1	Allele 2
Ithaca	GVA-H-20-1119-015	III	P219	Cutting	0	0	3	7	0.5	2	80.5	0.01	0.15	0.01	0.06	0	0	0	0.259547	0.23	0.247638	Allele 1	Heterozygote
Ithaca	GVA-H-20-1119-064	III	P220	Cutting	1	3	2	1	0.5	1	52.5	0.02	0.38	0.02	0.02	0	0	0	0.49589	0.44	0.0402274	Allele 1	Allele 1
Ithaca	GVA-H-21-1058-202	III	P221	Seedling	0	0	2	3	5	4	84	0.01	0.17	0.02	0.06	0	0	0	0.288392	0.25	0.217419	Allele 1	Heterozygote
Ithaca	GVA-H-20-1119-020	III	P222	Cutting	0	3	3	2	1	3	73.5	0.02	0.55	0.05	0.15	0	0	0	0.872763	0.78	0.196185	Allele 1	Heterozygote
Ithaca	GVA-H-20-1119-035	V	P223	Cutting	11	5	11	15	8	5	329	0	0	0	0	0	0	0	0.011558	0.01	0.196213	Allele 2	Heterozygote
Ithaca	GVA-H-21-1058-203	III	P224	Seedling	0	1	3	1	2	0.5	50.75	0.01	0.2	0.02	0.01	0	0	0	0.262067	0.24	0.0292951	Heterozygote	Heterozygote
Ithaca	GVA-H-21-1058-204	III	P225	Seedling	0	4	3	1	1	1	66.5	0.01	0.3	0.03	0.01	0	0	0	0.397903	0.35	0.0213104	Heterozygote	Allele 1
Ithaca	GVA-H-20-1119-010	IV	P226	Cutting	4	3	4	2	5	2	119	0	0	0	0.32	0	0	0	0.374031	0.33	0.986511	Allele 1	Allele 2
Ithaca	GVA-H-21-1058-206	V	P228	Seedling	20	12	6	0.5	1	1	210	0	0.02	0	0	0	0	0	0.028288	0.03	0.125297	Allele 2	Heterozygote
Ithaca	GVA-H-21-1058-208	V	P230	Seedling	2	16	21	13	12	8	469	0	0.02	0.01	0	0	0	0	0.034372	0.03	0.0783966	Allele 2	Allele 2
Ithaca	GVA-H-21-1058-209	III	P231	Seedling	12	9	18	28	16	18	602	0.01	0.23	0.03	0.01	0	0	0	0.305249	0.27	0.0237588	Heterozygote	Allele 1
Ithaca	GVA-H-21-1058-210	V	P232	Seedling	4	9	6	3	2	1	157.5	0	0.01	0	0	0	0	0	0.020162	0.02	0.163253	Allele 2	Heterozygote
Ithaca	GVA-H-21-1058-211	IV	P233	Seedling	6	6	5	2	1	2	126	0	0	0	0.19	0	0	0	0.213914	0.19	0.984941	Heterozygote	Allele 2
Ithaca	GVA-H-20-1119-043	V	P234	Cutting	13	40	75	78	67	68	2103.5	0	0.01	0	0	0	0	0	0.014262	0.01	0.149372	Allele 2	Heterozygote
Ithaca	GVA-H-21-1058-213	III	P236	Seedling	2	3	5	2	4	1	108.5	0.01	0.26	0.02	0.03	0	0	0	0.361726	0.32	0.0884884	Allele 1	Allele 1
Ithaca	GVA-H-21-1058-214	III	P237	Seedling	0	4	12	8	7	4	231	0.01	0.19	0.02	0.01	0	0	0	0.258297	0.23	0.0480847	Heterozygote	Heterozygote
Ithaca	GVA-H-21-1058-215	IV	P238	Seedling	4	1	4	10	3	4	154	0	0	0	0.16	0	0	0	0.183517	0.16	0.951974	Heterozygote	Allele 2
Ithaca	GVA-H-20-1119-072	III	P239	Cutting	5	17	20	30	7	5	553	0.03	0.9	0.05	0.43	0	0.01	0	1.61431	1.42	0.302862	Allele 1	Heterozygote
Ithaca	GVA-H-20-1119-048	V	P240	Cutting	23	72	95	100	100	100	2999.5	NA	NA	NA	NA	NA	NA	NA	0.04027	0.0356309	NA	Undetermined	Undetermined
Ithaca	GVA-H-21-1058-216	III	P241	Seedling	3	11	31	13	8	3	462	0.02	0.41	0.02	0.01	0	0.01	0	0.492867	0.46	0.0149751	Heterozygote	Allele 1
Ithaca	GVA-H-21-1058-217	III	P242	Seedling	0	3	12	5	3	3	171.5	0.01	0.36	0.02	0.02	0	0	0	0.466862	0.41	0.0533892	Allele 1	Allele 1
Ithaca	GVA-H-21-1058-219	III	P244	Seedling	7	10	11	8	9	6	311.5	0	0.15	0.02	0.08	0	0	0	0.274673	0.26	0.317812	Heterozygote	Allele 2
Ithaca	GVA-H-20-1119-062	V	P245	Cutting	0	97	100	100	100	100	3129	NA	NA	NA	NA	NA	NA	NA	0.01035	0.00915768	NA	Undetermined	Undetermined
Ithaca	GVA-H-20-1119-034	III	P246	Cutting	0	2	6	9	5	3	164.5	0.09	2.08	0.12	0.1	0	0.02	0	2.69121	2.41	0.0426843	Undetermined	Undetermined
Ithaca	GVA-H-21-1058-220	III	P247	Seedling	0	12	23	15	8	7	430.5	0.02	0.19	0.02	0.01	0.02	0.02	0	0.292826	0.26	0.019464	Heterozygote	Allele 1
Ithaca	GVA-H-21-1058-221	III	P248	Seedling	0	8	18	22	16	8	476	0.01	0.26	0.03	0	0	0	0	0.325556	0.3	0.0143461	Allele 2	Heterozygote
Ithaca	GVA-H-21-1058-222	IV	P249	Seedling	3	22	22	6	9	6	444.5	0	0.01	0.01	0.19	0	0	0	0.232116	0.21	0.902127	Heterozygote	Allele 2
Ithaca	GVA-H-21-1058-224	III	P251	Seedling	3	17	36	33	28	18	871.5	0.02	0.61	0.05	0.01	0	0	0	0.767464	0.7	0.0128762	Heterozygote	Allele 1
Ithaca	GVA-H-21-1058-225	III	P252	Seedling	4	15	42	40	33	24	1008	0	0.04	0.01	0	0	0	0	0.053826	0.05	0.0189477	Allele 2	Heterozygote
Ithaca	GVA-H-21-1058-226	III	P253	Seedling	2	4	15	15	17	8	392	0.01	0.25	0.01	0	0	0	0	0.313399	0.28	0.0128875	Heterozygote	Allele 1
Ithaca	GVA-H-20-1119-072	III	P254	Cutting	3	7	60	8	4	4	577.5	0.01	0.29	0.02	0.07	0	0	0	0.446178	0.4	0.182804	Allele 1	Heterozygote
Ithaca	GVA-H-21-1058-228	III	P256	Seedling	7	6	3	2	2	1	119	0	0.08	0.01	0	0	0	0	0.102991	0.1	0.0187321	Allele 2	Heterozygote
Ithaca	GVA-H-20-1119-048	V	P257	Cutting	6	35	78	60	57	47	1795.5	0	0.01	0.01	0	0	0	0	0.023574	0.02	0	Allele 2	Heterozygote
Ithaca	GVA-H-21-1058-230	III	P259	Seedling	0	7	33	25	26	19	703.5	0	0.04	0.01	0	0	0	0	0.052527	0.05	0.0303997	Allele 2	Heterozygote
Ithaca	GVA-H-21-1058-231	V	P260	Seedling	0	4	17	31	37	30	728	0	0.01	0.01	0	0	0	0	0.019866	0.02	0.0501588	Allele 2	Heterozygote
Ithaca	GVA-H-21-1058-232	IV	P261	Seedling	5	6	35	20	45	48	927.5	0	0.01	0	0.02	0	0	0	0.042054	0.04	0.646591	Heterozygote	Allele 2
Ithaca	GVA-H-21-1058-233	III	P262	Seedling	4	8	9	2	3	10	203	0.01	0.23	0.01	0.08	0	0	0	0.384167	0.34	0.248032	Allele 1	Heterozygote
Ithaca	GVA-H-21-1058-234	III	P263	Seedling	0	2	3	2	0.5	1	56	0.01	0.16	0.01	0.01	0	0	0	0.206078	0.19	0.0280956	Heterozygote	Heterozygote
Ithaca	GVA-H-21-1058-236	III	P265	Seedling	0	4	3	2	2	1	80.5	0.01	0.16	0.01	0.01	0	0	0	0.21285	0.19	0.0429404	Heterozygote	Heterozygote
Ithaca	GVA-H-21-1058-237	III	P266	Seedling	3	5	10	2	2	2	150.5	0.01	0.3	0.02	0.01	0	0	0	0.380267	0.34	0.0315879	Heterozygote	Allele 1
Ithaca	GVA-H-20-1119-043	V	P267	Cutting	16	95	100	100	100	100	3171	NA	NA	NA	NA	NA	NA	NA	0.0138033	0.0122132	NA	Undetermined	Undetermined
Ithaca	GVA-H-21-1058-238	IV	P268	Seedling	0	0	0.5	1	0.5	2	21	0	0.01	0.01	0.3	0	0	0	0.367041	0.32	0.933049	Allele 1	Allele 2
Ithaca	GVA-H-21-1058-239	III	P269	Seedling	0	3	3	0.5	0.5	1	52.5	0	0.12	0.01	0.01	0	0	0	0.160079	0.15	0.0494862	Heterozygote	Heterozygote
Ithaca	GVA-H-21-1058-241	V	P271	Seedling	0.5	21	19	40	32	20	855.75	0	0.01	0.01	0	0	0	0	0.023426	0.02	0.117542	Allele 2	Heterozygote
Ithaca	GVA-H-21-1058-242	III	P272	Seedling	2	3	16	16	10	5	339.5	0.01	0.16	0.01	0.01	0	0	0	0.207866	0.19	0.0298905	Heterozygote	Allele 1
Ithaca	GVA-H-20-1119-076	V	P273	Cutting	0	87	100	100	100	100	3059	NA	NA	NA	NA	NA	NA	NA	0.0336995	0.0298173	NA	Undetermined	Undetermined
Ithaca	GVA-H-21-1058-244	V	P275	Seedling	12	19	17	7	4	3	381.5	0	0	0.01	0	0	0	0	0.012625	0.01	0.0523715	Allele 2	Allele 1
Ithaca	GVA-H-20-1119-081	V	P276	Cutting	0	100	100	100	100	100	3150	NA	NA	NA	NA	NA	NA	NA	0.00353527	0.00312801	NA	Undetermined	Undetermined
Ithaca	GVA-H-20-1119-067	IV	P277	Cutting	10	8	24	15	2	2	385	0	0.03	0.01	0.84	0	0	0	1.00227	0.88	0.958943	Allele 1	Allele 2
Ithaca	GVA-H-21-1058-245	IV	P278	Seedling	0	12	16	4	0.5	0.5	229.25	0	0.01	0.01	0.21	0	0	0	0.251341	0.23	0.91883	Heterozygote	Allele 2
Ithaca	GVA-H-21-1058-246	III	P279	Seedling	13	14	6	1	1	1	203	0.01	0.22	0.01	0.01	0	0	0	0.281788	0.25	0.0223712	Heterozygote	Allele 1
Ithaca	GVA-H-21-1058-247	IV	P280	Seedling	1	10	10	3	2	2	185.5	0	0.01	0.01	0.15	0	0	0	0.186868	0.17	0.868796	Heterozygote	Allele 2
Ithaca	GVA-H-21-1058-249	V	P282	Seedling	3	3	1	0.5	0.5	3	56	0	0	0.01	0	0	0	0	0.011736	0.01	0.172635	Allele 2	Allele 1
Ithaca	GVA-H-21-1058-250	IV	P283	Seedling	0	2	2	3	2	3	73.5	0	0	0.01	0.14	0	0	0	0.165973	0.15	0.932089	Heterozygote	Allele 2
Ithaca	GVA-H-20-1119-020	III	P285	Cutting	0	3	8	3	5	4	147	0.03	0.62	0.03	0.31	0	0.01	0	1.12885	1	0.314503	Allele 1	Heterozygote
Ithaca	GVA-H-21-1058-253	V	P287	Seedling	4	8	13	15	20	10	441	0	0	0.01	0	0	0	0	0.018291	0.02	0.0910262	Allele 2	Allele 2
Ithaca	GVA-H-21-1058-254	III	P288	Seedling	2	6	10	2	3	2	161	0.02	0.5	0.03	0.05	0	0.01	0.01	0.693536	0.61	0.0816414	Allele 1	Allele 1
Ithaca	GVA-H-20-1119-095	IV	P289	Cutting	4	5	31	4	5	1	332.5	0	0.02	0.01	1.27	0	0	0	1.49316	1.31	0.967423	Allele 1	Allele 2
Ithaca	GVA-H-20-1119-077	IV	P290	Cutting	1	38	52	15	17	8	885.5	0	0.01	0.02	0.88	0	0	0.01	1.04539	0.92	0.959001	Allele 1	Allele 2
Ithaca	GVA-H-20-1119-081	V	P291	Cutting	0	90	100	100	100	100	3080	NA	NA	NA	NA	NA	NA	NA	0.00353527	0.00312801	NA	Undetermined	Undetermined
Ithaca	GVA-H-20-1119-068	III	P292	Cutting	0	2	22	3	6	2	238	0.02	0.57	0.03	0.04	0	0	0	0.749703	0.67	0.0651377	Allele 1	Allele 1
Ithaca	GVA-H-21-1058-255	III	P293	Seedling	0	4	6	3	4	3	129.5	0.01	0.19	0.01	0.01	0	0	0	0.249222	0.23	0.0413538	Heterozygote	Heterozygote
Ithaca	GVA-H-20-1119-068	III	P294	Cutting	1	5	20	1	4	2	220.5	0.03	0.83	0.05	0.09	0	0.01	0	1.12289	1	0.0911696	Allele 1	Allele 1
Ithaca	GVA-H-21-1058-256	III	P295	Seedling	2	10	13	3	5	3	234.5	0.01	0.3	0.02	0	0	0	0	0.373193	0.34	0.0121842	Heterozygote	Allele 1
Ithaca	GVA-H-20-1119-067	IV	P296	Cutting	17	28	67	21	10	6	962.5	0	0.01	0.01	1.92	0	0	0.02	2.23717	1.97	0.975449	Allele 1	Allele 2
Ithaca	GVA-H-21-1058-256	III	P297	Seedling	5	13	18	7	6	4	339.5	0.01	0.29	0.02	0.02	0	0	0.01	0.390165	0.35	0.0520405	Heterozygote	Heterozygote
Ithaca	GVA-H-21-1058-258	V	P299	Seedling	0	3	1	3	1	2	63	0	0	0	0	0	0	0	0.008556	0.01	0.101553	Allele 2	Allele 2
Ithaca	GVA-H-21-1058-259	IV	P300	Seedling	0	15	9	2	3	3	213.5	0	0.01	0.01	0.15	0	0	0	0.186767	0.17	0.862917	Heterozygote	Allele 2
Geneva	GVA-H-21-1058-001	III	P350	Seedling	0	0	1	0.5	0.5	1	17.5	0.01	0.25	0.02	0.01	0	0	0	0.322174	0.29	0.019773	Heterozygote	Allele 1
Geneva	GVA-H-21-1058-002	IV	P351	Seedling	0	0	0	0.5	0.5	0.5	8.75	0	0.05	0.01	0.41	0	0	0	0.53337	0.47	0.87664	Allele 1	Allele 2
Geneva	GVA-H-21-1058-003	III	P352	Seedling	0	2	1	1	0.5	0.5	33.25	0	0.13	0.01	0.13	0	0	0	0.314356	0.28	0.483215	Heterozygote	Allele 2
Geneva	GVA-H-21-1058-004	III	P353	Seedling	0	0	0.5	0.5	0.5	2	17.5	0.01	0.32	0.01	0.04	0	0	0	0.432786	0.38	0.09305	Allele 1	Allele 1
Geneva	GVA-H-20-1119-033	III	P354	Cutting	0	0	0	0.5	1	1	14	0.02	0.45	0.02	0.07	0	0.01	0	0.638291	0.56	0.118934	Allele 1	Heterozygote
Geneva	GVA-H-21-1058-005	III	P355	Seedling	0	0	0	0	0	1	3.5	0.02	0.49	0.03	0.06	0	0	0	0.68304	0.6	0.104632	Allele 1	Allele 1
Geneva	GVA-H-20-1119-023	III	P356	Cutting	0	0	0.5	0.5	0.5	1	14	0.01	0.22	0.02	0	0	0	0	0.260589	0.24	0.0106469	Allele 2	Allele 1
Geneva	GVA-H-20-1119-074	V	P357	Cutting	0	0	3	1	0.5	0.5	33.25	0	0.12	0.01	0	0	0	0	0.149637	0.14	0.0291789	Allele 2	Heterozygote
Geneva	GVA-H-20-1119-064	III	P358	Cutting	0	0	7	10	2	1	136.5	0.02	0.35	0.02	0.01	0	0	0	0.454387	0.4	0.0210691	Allele 2	Heterozygote
Geneva	GVA-H-21-1058-006	III	P359	Seedling	0	0	2	3	0.5	1	42	0	0.13	0.01	0	0	0	0	0.166237	0.15	0.0204093	Heterozygote	Heterozygote
Geneva	GVA-H-21-1058-007	III	P360	Seedling	0	0	0	0	0.5	4	17.5	0.02	0.44	0.04	0.01	0	0	0	0.551732	0.51	0.0105147	Undetermined	Undetermined
Geneva	GVA-H-21-1058-008	IV	P361	Seedling	0	0	4	3	1	1	59.5	0	0.07	0.01	0.1	0	0	0	0.200526	0.18	0.582266	Heterozygote	Allele 2
Geneva	GVA-H-21-1058-009	III	P362	Seedling	0	0	2	2	1	2	42	0.01	0.29	0.02	0.05	0	0	0	0.41214	0.37	0.131008	Allele 1	Heterozygote
Geneva	GVA-H-21-1058-010	III	P363	Seedling	0	4	2	1	0.5	1	56	0.02	0.41	0.02	0.08	0	0	0	0.600652	0.53	0.149518	Allele 1	Heterozygote
Geneva	GVA-H-21-1058-011	III	P364	Seedling	0	2	1	1	1	3	45.5	0.01	0.18	0.01	0	0	0	0	0.224429	0.2	0.0182538	Heterozygote	Allele 1
Geneva	GVA-H-21-1058-012	V	P365	Seedling	0	2	1	1	2	2	49	0	0.01	0	0	0	0	0	0.019944	0.02	0.151189	Allele 2	Heterozygote
Geneva	GVA-H-21-1058-013	IV	P366	Seedling	0	5	4	3	2	0.5	99.75	0	0.06	0.01	0.12	0	0	0	0.208764	0.19	0.639069	Heterozygote	Allele 2
Geneva	GVA-H-20-1119-077	IV	P367	Cutting	0	1	0.5	1	3	3	49	0	0.09	0.01	0.19	0	0	0	0.321597	0.29	0.662126	Allele 1	Allele 2
Geneva	GVA-H-20-1119-015	III	P368	Cutting	0	0	0	0	0.5	1	7	0.01	0.21	0.01	0.02	0	0	0	0.279728	0.25	0.0861568	Allele 1	Heterozygote
Geneva	GVA-H-21-1058-014	V	P369	Seedling	0	1	5	2	1	1	66.5	0	0.03	0	0	0	0	0	0.033322	0.03	0.0519684	Allele 2	Heterozygote
Geneva	GVA-H-21-1058-015	IV	P370	Seedling	0	1	0.5	0.5	0.5	1	21	0	0.01	0.01	0.14	0	0	0	0.174038	0.16	0.925187	Allele 1	Allele 2
Geneva	GVA-H-21-1058-016	III	P371	Seedling	0	3	2	0.5	0.5	1	45.5	0.01	0.12	0.01	0	0	0	0	0.153644	0.14	0.0269276	Heterozygote	Heterozygote
Geneva	GVA-H-20-1119-095	IV	P372	Cutting	0	0	0	0	0	0	0	0	0.09	0	0.49	0	0	0	0.6526	0.58	0.839978	Allele 1	Allele 2
Geneva	GVA-H-21-1058-017	IV	P373	Seedling	0	1	2	2	3	4	70	0	0.02	0.01	0.19	0	0	0	0.244872	0.22	0.880418	Heterozygote	Allele 2
Geneva	GVA-H-21-1058-018	IV	P374	Seedling	0	0	0	0	1	0.5	8.75	0	0.01	0	0.13	0	0	0	0.15723	0.14	0.929875	Heterozygote	Allele 2
Geneva	GVA-H-21-1058-019	III	P375	Seedling	0	1	2	1	1	3	45.5	0	0.09	0	0	0	0	0	0.111928	0.1	0.0317346	Heterozygote	Heterozygote
Geneva	GVA-H-21-1058-020	III	P376	Seedling	0	5	1	2	1	2	70	0	0.09	0	0	0	0	0	0.112242	0.1	0.0260066	Heterozygote	Allele 1
Geneva	GVA-H-21-1058-021	V	P377	Seedling	0	1	8	5	3	3	129.5	0	0.04	0	0	0	0	0	0.047051	0.04	0.0480991	Allele 2	Heterozygote
Geneva	GVA-H-20-1119-095	IV	P378	Cutting	0	0	0	0	0	0	0	0	0.02	0	0.55	0	0	0	0.649215	0.58	0.960035	Allele 1	Allele 2
Geneva	GVA-H-20-1119-034	III	P379	Cutting	0	0	0	0	0	1	3.5	0.02	0.37	0.02	0.03	0	0	0	0.503667	0.45	0.0741334	Undetermined	Undetermined
Geneva	GVA-H-21-1058-022	III	P380	Seedling	0	7	1	1	1	0.5	71.75	0.01	0.12	0	0.01	0	0	0	0.156599	0.14	0.0872953	Heterozygote	Heterozygote
Geneva	GVA-H-21-1058-023	III	P381	Seedling	0	0	0	0	0.5	0.5	5.25	0.01	0.15	0.01	0	0	0	0	0.194662	0.17	0.0184656	Heterozygote	Heterozygote
Geneva	GVA-H-21-1058-024	V	P382	Seedling	0	2	1	1	1	1	38.5	0	0.02	0	0	0	0	0	0.03526	0.03	0.128464	Allele 2	Allele 1
Geneva	GVA-H-21-1058-025	III	P383	Seedling	0	7	4	0.5	1	1	91	0.01	0.19	0.01	0.01	0	0	0	0.247181	0.22	0.0275249	Heterozygote	Heterozygote
Geneva	GVA-H-20-1119-043	V	P384	Cutting	0	0	0	0	0.5	1	7	0	0.02	0	0	0	0	0	0.01932	0.02	0.0937648	Allele 2	Heterozygote
Geneva	GVA-H-20-1119-011	IV	P385	Cutting	0.5	0.5	1	0.5	0.5	0.5	21	0	0.04	0	0.14	0	0	0	0.193612	0.17	0.788156	Allele 1	Allele 2
Geneva	GVA-H-21-1058-026	III	P386	Seedling	0	0	1	1	1	1	24.5	0.01	0.11	0	0	0	0	0	0.138732	0.12	0.021767	Heterozygote	Heterozygote
Geneva	GVA-H-21-1058-027	V	P387	Seedling	0	0	1	1	1	1	24.5	0	0.01	0	0	0	0	0	0.015182	0.01	0.115571	Allele 2	Heterozygote
Geneva	GVA-H-20-1119-035	V	P388	Cutting	0	3	3	3	1	0.5	71.75	0	0.03	0.01	0.02	0	0	0	0.051469	0.05	0.368823	Allele 2	Heterozygote
Geneva	GVA-H-21-1058-028	III	P389	Seedling	0	0	1	1	1	1	24.5	0.01	0.13	0.01	0	0	0	0	0.176115	0.16	0.0235397	Heterozygote	Heterozygote
Geneva	GVA-H-20-1119-065	III	P390	Cutting	0	0	0	0	0.5	1	7	0.02	0.36	0.02	0.01	0	0	0.01	0.482796	0.43	0.0261671	Undetermined	Undetermined
Geneva	GVA-H-21-1058-029	III	P391	Seedling	0	2	3	2	1	2	63	0.01	0.15	0.01	0	0	0	0	0.19649	0.17	0.0262878	Heterozygote	Heterozygote
Geneva	GVA-H-21-1058-030	IV	P392	Seedling	0	6	5	3	4	3	136.5	0	0	0	0.08	0	0	0	0.095148	0.09	0.92681	Heterozygote	Allele 2
Geneva	GVA-H-21-1058-031	III	P393	Seedling	0	0	0	0	1	1	10.5	0.01	0.12	0.01	0	0	0	0	0.151103	0.13	0.0216038	Heterozygote	Heterozygote
Geneva	GVA-H-21-1058-032	V	P394	Seedling	0	2	1	1	0.5	2	38.5	0	0	0	0	0	0	0	0.005021	0	0.146047	Allele 2	Allele 2
Geneva	GVA-H-21-1058-033	IV	P395	Seedling	0	13	8	7	4	4	238	0	0.01	0	0.04	0	0	0	0.066853	0.06	0.724745	Heterozygote	Allele 2
Geneva	GVA-H-21-1058-034	V	P396	Seedling	0	1	0.5	0.5	2	4	42	0	0	0	0	0	0	0	0.007275	0.01	0.167438	Allele 2	Allele 2
Geneva	GVA-H-21-1058-035	III	P397	Seedling	0	6	5	2	3	1	115.5	0.01	0.12	0	0	0	0	0	0.154318	0.14	0.0180042	Heterozygote	Heterozygote
Geneva	GVA-H-21-1058-036	III	P398	Seedling	0	0	0	0	0.5	1	7	0.01	0.19	0.02	0.03	0	0	0	0.289936	0.26	0.12158	Allele 1	Heterozygote
Geneva	GVA-H-21-1058-037	III	P399	Seedling	0	1	1	1	0.5	2	31.5	0	0.07	0	0	0	0	0	0.088604	0.08	0.029529	Heterozygote	Heterozygote
Geneva	GVA-H-21-1058-038	IV	P400	Seedling	0	0	1	3	1	2	42	0	0.01	0	0.2	0	0	0	0.24957	0.22	0.92301	Heterozygote	Allele 2
Geneva	GVA-H-20-1119-075	V	P401	Cutting	0	0	0	0	0	1	3.5	0	0.05	0	0.01	0	0	0	0.069947	0.06	0.208762	Allele 2	Heterozygote
Geneva	GVA-H-20-1119-072	III	P402	Cutting	0	0	0	0	0	0	0	0.01	0.14	0.02	0.04	0	0	0	0.239594	0.21	0.203809	Allele 1	Heterozygote
Geneva	GVA-H-21-1058-039	III	P403	Seedling	0	0	0	0	1	0.5	8.75	0.01	0.13	0	0	0	0	0	0.156003	0.14	0.019831	Heterozygote	Allele 1
Geneva	GVA-H-20-1119-010	IV	P404	Cutting	0	0	1	0.5	1	2	24.5	0	0.02	0	0.26	0	0	0	0.314246	0.28	0.939451	Allele 1	Allele 2
Geneva	GVA-H-20-1119-074	V	P405	Cutting	0	0	0	1	2	2	28	0	0.05	0.01	0.01	0	0	0	0.064885	0.06	0.115953	Allele 2	Heterozygote
Geneva	GVA-H-20-1119-010?	III	P406	Cutting	0	0	0.5	0.5	0.5	0.5	12.25	0.01	0.29	0.01	0.01	0	0	0	0.374052	0.33	0.0388907	Undetermined	Undetermined
Geneva	GVA-H-21-1058-040	III	P407	Seedling	0	3	2	8	3	1	115.5	0.01	0.31	0.01	0.02	0	0	0	0.404384	0.36	0.0449146	Allele 1	Allele 1
Geneva	GVA-H-21-1058-041	V	P408	Seedling	0	7	23	12	7	5	360.5	0	0.01	0	0	0	0	0	0.012638	0.01	0.196176	Allele 2	Allele 2
Geneva	GVA-H-20-1119-075	V	P409	Cutting	0	0	0	1	2	2	28	0	0.02	0	0	0	0	0	0.029652	0.03	0.0729199	Allele 2	Heterozygote
Geneva	GVA-H-21-1058-042	III	P410	Seedling	0	0	0	1	0.5	1	14	0	0.1	0.01	0	0	0	0	0.124894	0.11	0.0229744	Heterozygote	Allele 1
Geneva	GVA-H-21-1058-043	IV	P411	Seedling	0	1	0.5	0.5	0.5	0.5	19.25	0	0	0	0.06	0	0	0	0.080488	0.07	0.905724	Heterozygote	Allele 2
Geneva	GVA-H-21-1058-044	III	P412	Seedling	0	0	0.5	1	0.5	1	17.5	0.01	0.25	0.02	0	0	0	0.01	0.324061	0.29	0.0161254	Heterozygote	Allele 1
Geneva	GVA-H-20-1119-062	V	P413	Cutting	0	0	0	0	0.5	1	7	0	0	0	0	0	0	0	0.01035	0.01	0.0899275	Allele 2	Allele 2
Geneva	GVA-H-21-1058-045	IV	P414	Seedling	0	2	1	0.5	0.5	2	35	0	0	0.01	0.18	0	0	0	0.207667	0.18	0.957683	Heterozygote	Allele 2
Geneva	GVA-H-21-1058-046	III	P415	Seedling	0	0	0	0	1	0.5	8.75	0	0.07	0.01	0.01	0	0	0	0.097173	0.09	0.0604548	Heterozygote	Heterozygote
Geneva	GVA-H-21-1058-047	III	P416	Seedling	0	6	2	1	2	2	84	0	0.09	0.01	0	0	0	0	0.12442	0.11	0.0272892	Heterozygote	Allele 1
Geneva	GVA-H-21-1058-048	IV	P417	Seedling	0	13	9	3	1	2	189	0	0	0.01	0.08	0	0	0	0.103494	0.09	0.846389	Heterozygote	Allele 2
Geneva	GVA-H-20-1119-035	V	P418	Cutting	9	5	3	0.5	0.5	3	105	0	0	0	0	0	0	0	0.008766	0.01	0.24401	Allele 2	Heterozygote
Geneva	GVA-H-20-1119-020	III	P419	Cutting	0	0	0	0	0	0	0	0.02	0.41	0.01	0.05	0	0	0	0.545992	0.48	0.0946556	Allele 1	Heterozygote
Geneva	GVA-H-21-1058-049	III	P420	Seedling	4	5	1	1	1	1	73.5	0.01	0.15	0.01	0	0	0	0	0.188949	0.17	0.0134957	Heterozygote	Allele 1
Geneva	GVA-H-21-1058-050	V	P421	Seedling	0	1	4	4	4	3	101.5	0	0.01	0	0	0	0	0	0.019145	0.02	0.0856326	Allele 2	Heterozygote
Geneva	GVA-H-21-1058-051	V	P422	Seedling	0	5	2	0.5	1	1	63	0	0	0	0	0	0	0	0.007263	0.01	0.18409	Allele 2	Allele 1
Geneva	GVA-H-21-1058-052	V	P423	Seedling	0	0.5	1	0.5	1	1	24.5	0	0.02	0	0	0	0	0	0.028395	0.03	0.0596553	Allele 2	Heterozygote
Geneva	GVA-H-20-1119-072	III	P425	Cutting	0	0	0	0	0	1	3.5	0.01	0.16	0.01	0.03	0	0	0	0.234402	0.21	0.139722	Allele 1	Heterozygote
Geneva	GVA-H-21-1058-054	III	P426	Seedling	0	10	3	2	1	0.5	113.75	0.01	0.35	0.01	0.06	0	0	0	0.504431	0.44	0.144498	Allele 1	Heterozygote
Geneva	GVA-H-21-1058-055	III	P427	Seedling	0	0	0	0	0.5	2	10.5	0	0.08	0	0	0	0	0	0.099621	0.09	0.0486359	Heterozygote	Heterozygote
Geneva	GVA-H-21-1058-056	V	P428	Seedling	0	2	3	4	2	1	80.5	0	0	0	0	0	0	0	0.007877	0.01	0.157092	Allele 2	Allele 2
Geneva	GVA-H-21-1058-057	III	P429	Seedling	0	0	0	0.5	1	3	21	0.01	0.14	0.01	0.01	0	0	0	0.18902	0.17	0.034851	Heterozygote	Heterozygote
Geneva	GVA-H-21-1058-058	III	P430	Seedling	0	0	3	4	1	1	59.5	0.01	0.1	0.01	0	0	0	0	0.134674	0.12	0.021283	Heterozygote	Heterozygote
Geneva	GVA-H-21-1058-059	IV	P431	Seedling	0	3	0.5	1	1	0.5	40.25	0	0	0	0.3	0	0	0	0.343499	0.3	0.99018	Allele 1	Allele 2
Geneva	GVA-H-21-1058-060	III	P432	Seedling	0	1	1	0.5	0.5	2	28	0.01	0.1	0.01	0	0	0	0	0.129278	0.11	0.0328437	Allele 1	Allele 1
Geneva	GVA-H-21-1058-061	III	P433	Seedling	0	0	0.5	2	0.5	0.5	22.75	0.02	0.4	0.02	0.1	0	0	0	0.618543	0.54	0.185492	Allele 1	Heterozygote
Geneva	GVA-H-21-1058-062	V	P434	Seedling	0	1	1	1	1	0.5	29.75	0	0	0	0	0	0	0	0.007627	0.01	0.237591	Allele 2	Heterozygote
Geneva	GVA-H-21-1058-063	III	P435	Seedling	0	0	0	0	2	0.5	15.75	0.01	0.24	0.02	0.07	0	0	0	0.3934	0.35	0.194052	Allele 1	Heterozygote
Geneva	GVA-H-20-1119-023	V	P436	Cutting	0	0	0	0	0	0	0	0	0	0	0	0	0	0	0.007072	0.01	0	Allele 2	Allele 1
Geneva	GVA-H-20-1119-068	III	P437	Cutting	0	0	0	0.5	0.5	1	10.5	0.02	0.37	0.02	0.02	0	0	0	0.490638	0.43	0.0496819	Allele 1	Allele 1
Geneva	GVA-H-21-1058-064	IV	P438	Seedling	0	0	0	0	0	1	3.5	0	0.01	0	0.35	0	0	0	0.418321	0.37	0.965437	Allele 1	Allele 2
Geneva	GVA-H-21-1058-066	V	P440	Seedling	0	1	0.5	2	1	1	35	0	0	0	0	0	0	0	0.006463	0.01	0.444412	Allele 2	Heterozygote
Geneva	GVA-H-21-1058-067	IV	P441	Seedling	0	3	1	1	1	2	49	0	0	0.01	0.1	0	0	0	0.125387	0.11	0.889445	Heterozygote	Allele 2
Geneva	GVA-H-21-1058-068	V	P442	Seedling	0	0	0.5	1	3	1	35	0	0.01	0	0	0	0	0	0.015153	0.01	0.162849	Allele 2	Heterozygote
Geneva	GVA-H-21-1058-070	V	P444	Seedling	0	0	0	0	1	2	14	0	0	0	0	0	0	0	0.007603	0.01	0.15229	Allele 2	Allele 1
Geneva	GVA-H-21-1058-071	III	P445	Seedling	0	0	0	0	1	1	10.5	0.03	0.6	0.03	0.08	0	0.01	0	0.843201	0.74	0.105488	Allele 1	Heterozygote
Geneva	GVA-H-21-1058-072	V	P446	Seedling	0	0	0	0	1	1	10.5	0	0.01	0	0	0	0	0	0.012622	0.01	0.140657	Allele 2	Allele 1
Geneva	GVA-H-21-1058-073	III	P447	Seedling	0	0	0	0	0	3	10.5	0	0.11	0	0	0	0	0	0.130146	0.12	0	Heterozygote	Allele 1
Geneva	GVA-H-21-1058-074	III	P448	Seedling	0	0	7	4	3	2	105	0.01	0.21	0.01	0.03	0	0	0	0.305297	0.27	0.11089	Allele 1	Heterozygote
Geneva	GVA-H-20-1119-099	III	P449	Cutting	0	0	0	0	1	2	14	0.01	0.3	0.01	0.01	0	0	0	0.381072	0.33	0.020899	Allele 1	Allele 1
Geneva	GVA-H-21-1058-075	V	P450	Seedling	0	3	3	1	2	2	70	0	0	0	0	0	0	0	0.005962	0.01	0.17013	Allele 2	Heterozygote
Geneva	GVA-H-20-1119-065	III	P451	Cutting	0	0	0	0.5	1	2	17.5	0.02	0.46	0.03	0.01	0	0	0	0.601575	0.53	0.0161802	Undetermined	Undetermined
Geneva	GVA-H-20-1119-064	III	P452	Cutting	0	0	0	0.5	1	2	17.5	0.02	0.43	0.02	0.01	0	0	0	0.549839	0.48	0.0241189	Allele 1	Allele 1
Geneva	GVA-H-20-1119-067	IV	P453	Cutting	0	1	1	2	1	2	42	0	0.04	0	1.14	0	0	0	1.34663	1.18	0.967087	Allele 1	Allele 2
Geneva	GVA-H-20-1119-048	V	P455	Cutting	0	0	0	0	0	0	0	0	0.04	0	0.01	0	0	0	0.056966	0.05	0.115818	Allele 2	Heterozygote
Geneva	GVA-H-20-1119-076	V	P457	Cutting	0	0	1	0.5	0.5	3	24.5	0.01	0.21	0.02	0.01	0	0	0	0.26281	0.24	0.0239421	Allele 2	Allele 2
Geneva	GVA-H-20-1119-077	IV	P458	Cutting	0	0	0	0.5	0.5	1	10.5	0	0.08	0.01	0.24	0	0	0	0.381942	0.34	0.72234	Allele 1	Allele 2
Geneva	GVA-H-21-1058-077	IV	P459	Seedling	0	1	0.5	0.5	0.5	0.5	19.25	0	0	0.01	0.09	0	0	0	0.105132	0.09	0.926059	Heterozygote	Allele 2
Geneva	GVA-H-21-1058-078	III	P460	Seedling	0	0	1	0.5	0.5	1	17.5	0	0.08	0.01	0	0	0	0	0.103949	0.09	0.0235156	Heterozygote	Heterozygote
Geneva	GVA-H-21-1058-079	V	P461	Seedling	0	0	0	0	0	0	0	0	0	0.01	0	0	0	0	0.006371	0.01	0.100648	Allele 2	Heterozygote
Geneva	GVA-H-21-1058-080	III	P462	Seedling	0	0	0.5	0.5	1	0.5	15.75	0	0.11	0.01	0	0	0	0	0.144013	0.13	0.0103623	Heterozygote	Allele 1
Geneva	GVA-H-21-1058-081	III	P463	Seedling	0	0	0	0	0.5	0.5	5.25	0	0.07	0.01	0	0	0	0	0.101833	0.09	0.0105231	Heterozygote	Heterozygote
Geneva	GVA-H-21-1058-082	V	P464	Seedling	0	9	0.5	2	1	0.5	89.25	0	0	0.01	0	0	0	0	0.010194	0.01	0.276332	Allele 2	Heterozygote
Geneva	GVA-H-21-1058-083	V	P465	Seedling	0	0.5	0.5	0.5	1	1	21	0	0	0.01	0	0	0	0	0.016504	0.01	0.0694115	Allele 2	Heterozygote
Geneva	GVA-H-20-1119-081	V	P466	Cutting	3	3	3	5	1	0.5	96.25	NA	NA	NA	NA	NA	NA	NA	0.00353527	0.00312801	NA	Undetermined	Undetermined
Geneva	GVA-H-21-1058-084	IV	P467	Seedling	0	0.5	0.5	0.5	0.5	1	17.5	0	0	0.01	0.08	0	0	0	0.09941	0.09	0.863433	Heterozygote	Allele 2
Geneva	GVA-H-21-1058-085	III	P468	Seedling	0	0	0	0	0	0.5	1.75	0.02	0.53	0.04	0.14	0	0.01	0	0.834244	0.73	0.187981	Undetermined	Undetermined
Geneva	GVA-H-21-1058-086	IV	P469	Seedling	0	0	0	0	0	1	3.5	0	0	0	0.15	0	0	0	0.171731	0.15	0.969691	Heterozygote	Allele 2
Geneva	GVA-H-21-1058-088	V	P471	Seedling	0	0	0	0	0	0	0	0	0	0	0	0	0	0	0.008799	0.01	0.20907	Allele 2	Heterozygote
Geneva	GVA-H-21-1058-089	III	P472	Seedling	0	0	0	0	0	0	0	0.01	0.19	0.01	0	0	0	0	0.236404	0.21	0.0176934	Heterozygote	Heterozygote
Geneva	GVA-H-20-1119-016	III	P473	Cutting	0	0	0	0	0	0	0	NA	NA	NA	NA	NA	NA	NA	1.32386	1.17135	NA	Undetermined	Undetermined
Geneva	GVA-H-21-1058-090	V	P474	Seedling	0	0	0	0	0.5	1	7	0	0	0.01	0	0	0	0	0.013456	0.01	0.229848	Undetermined	Undetermined
Geneva	GVA-H-21-1058-091	IV	P475	Seedling	0	0	0	0	0	0	0	0	0	0	0.24	0	0	0	0.279284	0.25	0.978657	Heterozygote	Undetermined
Geneva	GVA-H-21-1058-092	III	P476	Seedling	0	0	0	0	1	2	14	0.01	0.18	0.01	0	0	0	0	0.223897	0.2	0.0070244	Heterozygote	Allele 1
Geneva	GVA-H-21-1058-093	III	P477	Seedling	0	0	0	0	0	0	0	0.03	0.58	0.03	0.08	0	0	0.01	0.837978	0.74	0.107859	Undetermined	Undetermined
Geneva	GVA-H-21-1058-094	IV	P478	Seedling	0	0	0	0	0	4	14	0	0	0	0.12	0	0	0	0.138367	0.12	0.959783	Heterozygote	Allele 2
Geneva	GVA-H-21-1058-095	III	P479	Seedling	0	0	1	1	1	1	24.5	0.03	0.56	0.03	0.02	0	0.01	0	0.732266	0.64	0.0316692	Allele 1	Allele 1
Geneva	GVA-H-21-1058-096	III	P480	Seedling	0	2	2	2	1	2	56	0.02	0.33	0.03	0.01	0	0	0	0.437516	0.39	0.0255789	Heterozygote	Heterozygote
Geneva	GVA-H-20-1119-033	III	P481	Cutting	0	0	0	0	0	0	0	0.02	0.43	0.03	0.02	0	0.01	0	0.570862	0.5	0.0477889	Allele 1	Heterozygote
Geneva	GVA-H-20-1119-068	III	P482	Cutting	0	0	0	0	0	0	0	0.02	0.48	0.02	0.01	0	0	0	0.597874	0.53	0.014518	Allele 1	Allele 1
Geneva	GVA-H-20-1119-062	V	P490	Cutting	0	0	0	0	0	0	0	NA	NA	NA	NA	NA	NA	NA	0.01035	0.00915768	NA	Undetermined	Undetermined
Geneva	GVA-H-20-1119-015	III	P492	Cutting	0	0	0	0	0	0	0	NA	NA	NA	NA	NA	NA	NA	0.295159	0.261157	NA	Undetermined	Undetermined
Geneva	GVA-H-20-1119-081	V	P495	Cutting	0	0	0	2	8	1	73.5	NA	NA	NA	NA	NA	NA	NA	0.00353527	0.00312801	NA	Undetermined	Undetermined
Geneva	GVA-H-20-1119-048	V	P498	Cutting	0	2	3	6	6	6	140	NA	NA	NA	NA	NA	NA	NA	0.04027	0.0356309	NA	Undetermined	Undetermined
Geneva	GVA-H-21-1058-109	III	P499	Seedling	0	0	0	0	0	0	0	0.01	0.14	0.01	0	0	0	0	0.179648	0.16	0	Heterozygote	Heterozygote
Geneva	GVA-H-20-1119-011	IV	P500	Cutting	0	0	0	0	0	0	0	0	0	0.02	0.3	0	0	0	0.356408	0.32	0.936773	Allele 1	Allele 2
Geneva	GVA-H-21-1058-110	III	P501	Seedling	0	0	0	0	2	2	21	0.01	0.19	0.02	0	0	0	0	0.261373	0.23	0.0173225	Undetermined	Undetermined
Geneva	GVA-H-20-1119-076	V	P502	Cutting	0	0	0	0	0.5	1	7	0	0.05	0	0	0	0	0	0.061383	0.06	0.0495772	Allele 2	Allele 2
Geneva	GVA-H-21-1058-111	III	P503	Seedling	0	0	0	0	0	1	3.5	0.01	0.25	0.01	0	0	0	0	0.31109	0.27	0.00220075	Heterozygote	Allele 1
Geneva	GVA-H-21-1058-112	V	P504	Seedling	0	0	0	0.5	0.5	1	10.5	0	0.01	0	0	0	0	0	0.02107	0.02	0.131433	Allele 2	Allele 2
Geneva	GVA-H-20-1119-067	IV	P505	Cutting	0	0	0	0	0	0	0	NA	NA	NA	NA	NA	NA	NA	1.52869	1.35258	NA	Undetermined	Undetermined
Geneva	GVA-H-21-1058-113	III	P506	Seedling	0	0	0	0	0	0	0	0.01	0.18	0.01	0	0	0	0	0.222513	0.2	0.00417223	Heterozygote	Heterozygote
Geneva	GVA-H-20-1119-020	III	P507	Cutting	0	0	0	0	0	0	0	0.01	0.32	0.01	0.04	0	0	0	0.44278	0.39	0.100961	Allele 1	Heterozygote
Geneva	GVA-H-20-1119-034	III	P508	Cutting	0	0	0	0	0	0	0	0.03	0.67	0.02	0.04	0	0.01	0	0.87145	0.77	0.0482845	Undetermined	Undetermined
Geneva	GVA-H-20-1119-099	III	P509	Cutting	0	0	0	0	0	0.5	1.75	NA	NA	NA	NA	NA	NA	NA	0.634798	0.561669	NA	Undetermined	Undetermined
Geneva	GVA-H-21-1058-114	V	P510	Seedling	0	0	1	2	2	4	49	0	0.01	0	0	0	0	0	0.014066	0.01	0.112115	Allele 2	Allele 2
Geneva	GVA-H-21-1058-115	III	P511	Seedling	0	0	0	0	0	0	0	0.01	0.13	0.01	0	0	0	0	0.16621	0.15	0.019213	Heterozygote	Heterozygote
Geneva	GVA-H-20-1119-043	V	P512	Cutting	0	17	15	18	10	10	455	0	0	0	0	0	0	0	0.007828	0.01	0	Allele 2	Heterozygote
Geneva	GVA-H-21-1058-116	III	P513	Seedling	0	0	0	0	0	2	7	0.01	0.19	0.01	0	0	0	0	0.242928	0.21	0.0196299	Undetermined	Undetermined
Geneva	GVA-H-21-1058-117	V	P514	Seedling	0	0	0	0	0	2	7	0	0	0.01	0	0	0	0	0.014201	0.01	0.0582608	Undetermined	Undetermined
Geneva	GVA-H-21-1058-118	IV	P515	Seedling	0	0	0.5	0.5	0.5	1	14	0	0	0	0.47	0	0	0	0.540729	0.48	0.991017	Allele 1	Allele 2
Geneva	GVA-H-21-1058-119	V	P516	Seedling	0	0	0	0	0.5	2	10.5	0	0	0.01	0	0	0	0	0.010248	0.01	0.389891	Allele 2	Allele 1
Geneva	GVA-H-21-1058-120	V	P517	Seedling	0	0	0	0.5	0.5	0.5	8.75	0	0	0.01	0	0	0	0	0.011684	0.01	0	Undetermined	Undetermined
Geneva	GVA-H-21-1058-121	III	P518	Seedling	0	0	0	0	0	1	3.5	0.02	0.52	0.01	0.03	0	0	0	0.66511	0.58	0.0432144	Undetermined	Undetermined
Geneva	GVA-H-21-1058-122	V	P519	Seedling	0	0	0.5	0.5	0.5	1	14	0	0	0	0	0	0	0	0.006021	0.01	0.230166	Allele 2	Heterozygote
Geneva	GVA-H-21-1058-123	III	P520	Seedling	5	0.5	0.5	0.5	0.5	1	35	0.01	0.16	0	0	0	0	0	0.193959	0.17	0.0168618	Heterozygote	Heterozygote
Geneva	GVA-H-21-1058-124	IV	P521	Seedling	0	0	0	0	0	1	3.5	0	0	0	0.08	0	0	0	0.100569	0.09	0.950905	Heterozygote	Allele 2
Geneva	GVA-H-21-1058-125	III	P522	Seedling	0	0	0.5	2	1	2	31.5	0.01	0.13	0	0	0	0	0	0.158638	0.14	0.0127588	Heterozygote	Allele 1
Geneva	GVA-H-21-1058-126	III	P523	Seedling	0	0	0	0.5	0.5	1	10.5	0.02	0.5	0.02	0.02	0	0.01	0	0.642997	0.57	0.039841	Allele 1	Allele 1
Geneva	GVA-H-21-1058-127	V	P524	Seedling	0	5	5	2	4	3	122.5	0	0	0	0	0	0	0	0.007618	0.01	0.130167	Allele 2	Heterozygote
Geneva	GVA-H-21-1058-128	III	P525	Seedling	0	3	0.5	0.5	0.5	0.5	33.25	0.06	2.08	0.02	0.11	0	0.01	0	2.50488	2.28	0.0488196	Undetermined	Undetermined

## Sheet: Supp. Dataset S2 - Leaf
Supplementary Dataset S2. Location, mortality, final mass, and leaf area eaten (LAE) data collected from the detatched leaf feeding bioassay.
Genotype	CuttingNum	Chemotype	Cohort	Mortality_24h	Location_24h	Mortality_48h	Location_48h	Mortality_72h	Location_72h	Mortality_96h	Location_96h	Mortality_120h	Location_120h	Mortality_144h	Location_144h	Final_Mass	LAE_cm^2	AbaxialObs	AdaxialObs	PetioleObs	OffLeafObs	DaysAlive	PropAbaxial	Mortality
20-1119-075	1	V	1	0	Petiole	0	Petiole	0	Abaxial	0	Abaxial	0	Abaxial	0	Adaxial	0.383	0.023	3	1	2	0	6	0.5	0
20-1119-075	2	V	1	0	Petiole	0	Adaxial	0	Abaxial	0	Adaxial	0	Adaxial	0	Adaxial	1.777	0.193	1	4	1	0	6	0.166667	0
20-1119-075	3	V	1	0	OffLeaf	0	Adaxial	0	Adaxial	0	Adaxial	0	Abaxial	0	Adaxial	1.037	0.075	1	4	0	1	6	0.166667	0
20-1119-075	4	V	1	0	Petiole	0	Abaxial	0	Abaxial	0	Abaxial	0	Abaxial	0	Abaxial	0.877	0.074	5	0	1	0	6	0.833333	0
20-1119-099	1	III	1	0	Abaxial	0	Abaxial	0	Abaxial	0	Abaxial	0	Adaxial	0	Adaxial	0.71	0.039	4	2	0	0	6	0.666667	0
20-1119-099	2	III	1	0	Abaxial	0	Abaxial	0	Abaxial	0	Abaxial	0	Adaxial	0	Adaxial	1.228	0.187	4	2	0	0	6	0.666667	0
20-1119-099	3	III	1	0	Adaxial	0	Adaxial	0	Adaxial	0	Adaxial	0	Adaxial	0	Abaxial	1.983	0.235	1	5	0	0	6	0.166667	0
20-1119-099	4	III	1	0	Adaxial	0	Petiole	0	OffLeaf	0	OffLeaf	1	NA	NA	NA	NA	0.001	0	1	1	2	4	0	1
20-1119-048	1	V	1	0	Abaxial	0	OffLeaf	0	Abaxial	0	Abaxial	0	Abaxial	0	Abaxial	1.701	0.289	5	0	0	1	6	0.833333	0
20-1119-048	2	V	1	0	Abaxial	0	Abaxial	0	Abaxial	0	Abaxial	0	Abaxial	0	Abaxial	0.574	0.063	6	0	0	0	6	1	0
20-1119-048	3	V	1	0	Abaxial	0	Abaxial	0	Abaxial	0	Abaxial	0	Adaxial	0	Petiole	0.982	0.063	4	1	1	0	6	0.666667	0
20-1119-048	4	V	1	0	Adaxial	0	Adaxial	0	Abaxial	0	Abaxial	0	Abaxial	0	Abaxial	1.924	0.266	4	2	0	0	6	0.666667	0
20-1119-043	1	V	1	0	Abaxial	0	Abaxial	0	Abaxial	0	Abaxial	1	NA	NA	NA	NA	0.08	4	0	0	0	4	1	1
20-1119-043	2	V	1	0	Abaxial	0	Abaxial	0	Abaxial	0	Abaxial	0	Abaxial	0	Abaxial	1.375	0.183	6	0	0	0	6	1	0
20-1119-043	3	V	1	0	Abaxial	0	Abaxial	0	Abaxial	0	Abaxial	0	Abaxial	0	Abaxial	0.391	0.047	6	0	0	0	6	1	0
20-1119-043	4	V	1	0	Abaxial	0	Abaxial	0	Abaxial	0	Abaxial	0	Abaxial	0	Abaxial	1.31	0.189	6	0	0	0	6	1	0
20-1119-068	1	III	1	0	Adaxial	0	Adaxial	0	Abaxial	0	Adaxial	0	Adaxial	0	Adaxial	1.619	0.12	1	5	0	0	6	0.166667	0
20-1119-068	2	III	1	0	Adaxial	0	Petiole	0	Abaxial	0	Petiole	0	Petiole	0	Petiole	0.385	0	1	1	4	0	6	0.166667	0
20-1119-068	3	III	1	0	Abaxial	0	Abaxial	0	Abaxial	0	Abaxial	0	OffLeaf	0	Adaxial	1.135	0.087	4	1	0	1	6	0.666667	0
20-1119-068	4	III	1	0	Adaxial	0	Adaxial	0	Adaxial	0	Adaxial	0	Adaxial	0	Adaxial	1.483	0.156	0	6	0	0	6	0	0
20-1119-020	1	III	1	0	Adaxial	0	Adaxial	0	Adaxial	0	Adaxial	0	Adaxial	0	Adaxial	1.644	0.223	0	6	0	0	6	0	0
20-1119-020	2	III	1	0	Petiole	1	NA	NA	NA	NA	NA	NA	NA	NA	NA	NA	0	0	0	1	0	1	0	1
20-1119-020	3	III	1	0	Petiole	0	Adaxial	0	Petiole	1	NA	NA	NA	NA	NA	NA	0	0	1	2	0	3	0	1
20-1119-020	4	III	1	0	Petiole	0	Abaxial	0	Adaxial	0	Petiole	0	Petiole	0	Adaxial	0.453	0.027	1	2	3	0	6	0.166667	0
20-1119-034	1	III	1	0	Petiole	0	Adaxial	0	Abaxial	0	Adaxial	0	Adaxial	0	Adaxial	1.124	0.126	1	4	1	0	6	0.166667	0
20-1119-034	2	III	1	0	Adaxial	0	Adaxial	0	Abaxial	0	Adaxial	0	Adaxial	0	Adaxial	0.443	0.046	1	5	0	0	6	0.166667	0
20-1119-034	3	III	1	0	OffLeaf	0	Petiole	0	Petiole	1	NA	NA	NA	NA	NA	NA	0	0	0	2	1	3	0	1
20-1119-034	4	III	1	0	OffLeaf	0	Abaxial	0	Adaxial	0	Petiole	0	Adaxial	0	Adaxial	0.934	0.053	1	3	1	1	6	0.166667	0
20-1119-035	1	V	1	0	Abaxial	0	Abaxial	0	Abaxial	0	Abaxial	0	Abaxial	0	Abaxial	2.669	0.364	6	0	0	0	6	1	0
20-1119-035	2	V	1	0	Petiole	0	Abaxial	0	Petiole	0	Abaxial	0	Abaxial	0	Abaxial	1.972	0.28	4	0	2	0	6	0.666667	0
20-1119-035	3	V	1	0	OffLeaf	0	Abaxial	0	Abaxial	0	Abaxial	0	Abaxial	0	Abaxial	0.526	0.061	5	0	0	1	6	0.833333	0
20-1119-035	4	V	1	0	Petiole	0	Abaxial	0	Abaxial	0	Abaxial	0	Abaxial	0	Abaxial	1.211	0.124	5	0	1	0	6	0.833333	0
20-1119-081	1	V	1	0	Abaxial	0	Abaxial	0	Abaxial	0	Abaxial	0	Abaxial	0	Abaxial	1.87	0.205	6	0	0	0	6	1	0
20-1119-081	2	V	1	0	Petiole	0	Abaxial	0	Abaxial	0	Abaxial	0	Abaxial	0	Abaxial	1.958	0.308	5	0	1	0	6	0.833333	0
20-1119-081	3	V	1	0	Adaxial	0	Adaxial	0	Adaxial	0	Adaxial	0	Adaxial	0	Abaxial	2.515	0.422	1	5	0	0	6	0.166667	0
20-1119-081	4	V	1	0	Adaxial	0	Abaxial	0	Adaxial	0	Abaxial	0	Abaxial	0	Abaxial	2	0.241	4	2	0	0	6	0.666667	0
20-1119-033	1	III	1	0	Petiole	0	Abaxial	0	Abaxial	1	NA	NA	NA	NA	NA	NA	0	2	0	1	0	3	0.666667	1
20-1119-033	2	III	1	0	Adaxial	0	Adaxial	0	Abaxial	0	Adaxial	0	Adaxial	0	Abaxial	2.057	0.179	2	4	0	0	6	0.333333	0
20-1119-033	3	III	1	0	Adaxial	0	Adaxial	0	Abaxial	0	Adaxial	0	Adaxial	0	Adaxial	1.044	0.091	1	5	0	0	6	0.166667	0
20-1119-033	4	III	1	0	Abaxial	0	Petiole	0	Abaxial	0	Abaxial	0	Abaxial	0	Abaxial	0.212	0.007	5	0	1	0	6	0.833333	0
20-1119-064	1	III	1	0	Abaxial	0	Abaxial	0	Abaxial	0	Adaxial	0	Adaxial	0	Adaxial	1.845	0.112	3	3	0	0	6	0.5	0
20-1119-064	2	III	1	0	Abaxial	0	Abaxial	0	Abaxial	0	Abaxial	0	Abaxial	0	Abaxial	1.441	0.137	6	0	0	0	6	1	0
20-1119-064	3	III	1	0	Adaxial	0	Adaxial	0	Abaxial	0	Adaxial	0	Adaxial	0	Abaxial	2.902	0.301	2	4	0	0	6	0.333333	0
20-1119-064	4	III	1	0	Petiole	0	Petiole	0	Abaxial	1	NA	NA	NA	NA	NA	NA	0	1	0	2	0	3	0.333333	1
20-1119-062	1	V	1	0	Adaxial	0	Adaxial	0	Abaxial	0	Abaxial	0	Adaxial	0	Adaxial	1.537	0.153	2	4	0	0	6	0.333333	0
20-1119-062	2	V	1	0	OffLeaf	0	Petiole	0	Abaxial	0	Abaxial	0	Abaxial	0	Abaxial	0.254	0.025	4	0	1	1	6	0.666667	0
20-1119-062	3	V	1	0	Petiole	0	Abaxial	0	Abaxial	0	Abaxial	0	Abaxial	0	Abaxial	0.781	0.122	5	0	1	0	6	0.833333	0
20-1119-062	4	V	1	0	Adaxial	0	OffLeaf	0	Abaxial	0	Abaxial	0	Abaxial	0	Abaxial	1.257	0.177	4	1	0	1	6	0.666667	0
20-1119-075	5	V	2	0	Abaxial	0	Abaxial	0	Abaxial	0	Abaxial	0	Abaxial	0	Abaxial	2.187	0.333	6	0	0	0	6	1	0
20-1119-075	6	V	2	0	Abaxial	0	Adaxial	0	Adaxial	0	Abaxial	0	Adaxial	0	Adaxial	2.373	0.389	2	4	0	0	6	0.333333	0
20-1119-075	7	V	2	0	Adaxial	0	Adaxial	0	Adaxial	0	Adaxial	0	Abaxial	0	Abaxial	2.658	0.486	2	4	0	0	6	0.333333	0
20-1119-075	8	V	2	0	Abaxial	0	Abaxial	0	Abaxial	0	Abaxial	0	Abaxial	0	Abaxial	2.774	0.517	6	0	0	0	6	1	0
20-1119-099	5	III	2	0	Adaxial	0	Adaxial	0	Abaxial	0	Adaxial	0	Abaxial	0	OffLeaf	1.354	0.199	2	3	0	1	6	0.333333	0
20-1119-099	6	III	2	0	Adaxial	0	Adaxial	0	Adaxial	0	Petiole	0	Abaxial	0	Abaxial	2.59	0.46	2	3	1	0	6	0.333333	0
20-1119-099	7	III	2	0	Adaxial	0	Adaxial	0	Abaxial	0	Abaxial	0	Adaxial	0	Abaxial	2.2	0.271	3	3	0	0	6	0.5	0
20-1119-099	8	III	2	0	Petiole	0	Abaxial	0	Abaxial	0	Adaxial	0	Adaxial	1	NA	NA	0.009	2	2	1	0	5	0.4	1
20-1119-048	5	V	2	0	Abaxial	0	Abaxial	0	Abaxial	0	Abaxial	0	Abaxial	0	Abaxial	1.599	0.318	6	0	0	0	6	1	0
20-1119-048	6	V	2	0	Abaxial	0	Abaxial	0	Abaxial	0	Abaxial	0	Abaxial	0	Abaxial	2.442	0.388	6	0	0	0	6	1	0
20-1119-048	7	V	2	0	Adaxial	0	Adaxial	0	Abaxial	0	Abaxial	0	Abaxial	0	Abaxial	3.537	0.526	4	2	0	0	6	0.666667	0
20-1119-048	8	V	2	0	Petiole	0	Abaxial	0	Abaxial	0	Abaxial	0	Abaxial	0	Abaxial	3.505	0.554	5	0	1	0	6	0.833333	0
20-1119-043	5	V	2	0	Petiole	0	Abaxial	0	Abaxial	0	Abaxial	0	Abaxial	0	Abaxial	3.629	0.597	5	0	1	0	6	0.833333	0
20-1119-043	6	V	2	0	Adaxial	0	Adaxial	0	Abaxial	0	Adaxial	0	Abaxial	0	Abaxial	5.4	0.721	3	3	0	0	6	0.5	0
20-1119-043	7	V	2	0	Petiole	0	Petiole	0	Abaxial	0	Abaxial	0	Abaxial	0	Abaxial	0.839	0.106	4	0	2	0	6	0.666667	0
20-1119-043	8	V	2	0	Petiole	0	OffLeaf	0	Abaxial	0	Abaxial	0	Abaxial	0	Abaxial	1.235	0.214	4	0	1	1	6	0.666667	0
20-1119-068	5	III	2	0	Abaxial	0	Abaxial	0	Abaxial	0	Abaxial	0	OffLeaf	1	NA	NA	0.014	4	0	0	1	5	0.8	1
20-1119-068	6	III	2	0	Petiole	0	Abaxial	0	Abaxial	0	Abaxial	0	Abaxial	0	Abaxial	0.988	0.073	5	0	1	0	6	0.833333	0
20-1119-068	7	III	2	0	Adaxial	0	Adaxial	0	Abaxial	0	Adaxial	0	OffLeaf	0	Adaxial	1.255	0.123	1	4	0	1	6	0.166667	0
20-1119-068	8	III	2	0	Abaxial	0	Abaxial	0	Abaxial	0	Abaxial	0	Adaxial	0	Abaxial	1.846	0.193	5	1	0	0	6	0.833333	0
20-1119-020	5	III	2	0	OffLeaf	0	OffLeaf	0	Abaxial	0	Abaxial	0	Abaxial	0	Abaxial	0.325	0.034	4	0	0	2	6	0.666667	0
20-1119-020	6	III	2	0	Adaxial	0	Adaxial	0	Adaxial	0	Abaxial	0	Adaxial	0	Abaxial	1.316	0.106	2	4	0	0	6	0.333333	0
20-1119-020	7	III	2	0	Petiole	0	Adaxial	0	Adaxial	0	Adaxial	0	Abaxial	0	Adaxial	2.211	0.235	1	4	1	0	6	0.166667	0
20-1119-020	8	III	2	0	Adaxial	0	Adaxial	0	Abaxial	0	Adaxial	0	Abaxial	0	Abaxial	2.94	0.131	3	3	0	0	6	0.5	0
20-1119-034	5	III	2	0	Adaxial	0	Abaxial	0	Adaxial	0	Abaxial	0	Abaxial	0	OffLeaf	0.859	0.046	3	2	0	1	6	0.5	0
20-1119-034	6	III	2	0	Petiole	0	Petiole	0	Petiole	0	OffLeaf	1	NA	NA	NA	NA	0	0	0	3	1	4	0	1
20-1119-034	7	III	2	0	Petiole	0	Adaxial	0	Abaxial	0	Adaxial	0	OffLeaf	0	Abaxial	1.469	0.085	2	2	1	1	6	0.333333	0
20-1119-034	8	III	2	0	Adaxial	0	Petiole	0	Abaxial	0	Petiole	0	Abaxial	0	Adaxial	0.444	0.009	2	2	2	0	6	0.333333	0
20-1119-035	5	V	2	0	Adaxial	0	Adaxial	0	Abaxial	0	Adaxial	0	Abaxial	0	Abaxial	2.633	0.282	3	3	0	0	6	0.5	0
20-1119-035	6	V	2	0	Abaxial	0	Abaxial	0	Abaxial	0	Abaxial	0	Abaxial	0	Abaxial	3.149	0.289	6	0	0	0	6	1	0
20-1119-035	7	V	2	0	Petiole	0	OffLeaf	1	NA	NA	NA	NA	NA	NA	NA	NA	0	0	0	1	1	2	0	1
20-1119-035	8	V	2	0	Adaxial	0	Adaxial	0	Adaxial	0	Adaxial	0	Adaxial	0	Abaxial	2.103	0.194	1	5	0	0	6	0.166667	0
20-1119-081	5	V	2	0	Petiole	0	Abaxial	0	Abaxial	0	Abaxial	0	Abaxial	0	Abaxial	1.726	0.149	5	0	1	0	6	0.833333	0
20-1119-081	6	V	2	0	Adaxial	0	Abaxial	0	Abaxial	0	Abaxial	0	Abaxial	0	Abaxial	2.614	0.319	5	1	0	0	6	0.833333	0
20-1119-081	7	V	2	0	Abaxial	0	Abaxial	0	Abaxial	0	Abaxial	0	Abaxial	0	Abaxial	1.689	0.244	6	0	0	0	6	1	0
20-1119-081	8	V	2	0	Abaxial	0	Abaxial	0	Abaxial	0	Abaxial	0	Abaxial	0	Abaxial	2.215	0.182	6	0	0	0	6	1	0
20-1119-033	5	III	2	0	Adaxial	0	Adaxial	0	Adaxial	0	Abaxial	0	Abaxial	0	Abaxial	0.461	0.03	3	3	0	0	6	0.5	0
20-1119-033	6	III	2	0	Petiole	0	Petiole	0	Abaxial	0	Abaxial	0	Abaxial	0	Abaxial	1.111	0.234	4	0	2	0	6	0.666667	0
20-1119-033	7	III	2	0	Abaxial	0	OffLeaf	0	Abaxial	0	Abaxial	0	Abaxial	0	Adaxial	3.624	0.358	4	1	0	1	6	0.666667	0
20-1119-033	8	III	2	0	Adaxial	0	Adaxial	0	Abaxial	0	Adaxial	0	Abaxial	0	Adaxial	2.549	0.294	2	4	0	0	6	0.333333	0
20-1119-064	5	III	2	0	OffLeaf	0	Petiole	0	Abaxial	0	Abaxial	0	Abaxial	0	Abaxial	0.525	0.048	4	0	1	1	6	0.666667	0
20-1119-064	6	III	2	0	Adaxial	1	NA	NA	NA	NA	NA	NA	NA	NA	NA	NA	0	0	1	0	0	1	0	1
20-1119-064	7	III	2	0	Abaxial	0	Abaxial	0	Abaxial	0	Petiole	0	Abaxial	0	Abaxial	1.67	0.226	5	0	1	0	6	0.833333	0
20-1119-064	8	III	2	0	Adaxial	0	Adaxial	0	Abaxial	0	Adaxial	0	Abaxial	0	Adaxial	2.783	0.252	2	4	0	0	6	0.333333	0
20-1119-062	5	V	2	0	OffLeaf	0	Adaxial	0	Abaxial	0	Abaxial	0	Abaxial	0	Abaxial	1.874	0.224	4	1	0	1	6	0.666667	0
20-1119-062	6	V	2	0	Adaxial	0	Adaxial	0	Abaxial	0	Adaxial	0	Abaxial	0	Abaxial	1.85	0.346	3	3	0	0	6	0.5	0
20-1119-062	7	V	2	0	Adaxial	0	Abaxial	0	Abaxial	0	Adaxial	0	Abaxial	0	Adaxial	3.839	0.437	3	3	0	0	6	0.5	0
20-1119-062	8	V	2	0	Adaxial	0	Adaxial	0	Abaxial	0	Abaxial	0	Abaxial	0	Abaxial	2.221	0.177	4	2	0	0	6	0.666667	0
20-1119-075	9	V	3	0	Abaxial	0	Abaxial	0	Abaxial	0	Abaxial	0	Abaxial	0	Abaxial	1.901	0.245	6	0	0	0	6	1	0
20-1119-075	10	V	3	0	Abaxial	1	NA	NA	NA	NA	NA	NA	NA	NA	NA	NA	0	1	0	0	0	1	1	1
20-1119-075	11	V	3	0	OffLeaf	0	Adaxial	0	Abaxial	1	NA	NA	NA	NA	NA	NA	0	1	1	0	1	3	0.333333	1
20-1119-075	12	V	3	0	OffLeaf	0	Abaxial	0	Abaxial	0	Abaxial	0	OffLeaf	0	Abaxial	2.83	0.405	4	0	0	2	6	0.666667	0
20-1119-099	9	III	3	0	Adaxial	0	Adaxial	0	Abaxial	0	Adaxial	0	Adaxial	0	Abaxial	1.76	0.126	2	4	0	0	6	0.333333	0
20-1119-099	10	III	3	0	Petiole	0	OffLeaf	1	NA	NA	NA	NA	NA	NA	NA	NA	0	0	0	1	1	2	0	1
20-1119-099	11	III	3	0	Abaxial	0	Adaxial	0	Adaxial	0	Abaxial	0	Adaxial	0	Abaxial	1.07	0.07	3	3	0	0	6	0.5	0
20-1119-099	12	III	3	0	Adaxial	0	Adaxial	0	Abaxial	0	Abaxial	0	Adaxial	0	Abaxial	1.68	0.11	3	3	0	0	6	0.5	0
20-1119-048	9	V	3	0	Abaxial	0	Abaxial	0	Abaxial	0	Abaxial	0	Abaxial	0	OffLeaf	0.832	0.099	5	0	0	1	6	0.833333	0
20-1119-048	10	V	3	0	Petiole	0	Abaxial	0	Abaxial	0	Abaxial	0	Abaxial	0	Abaxial	0.799	0.089	5	0	1	0	6	0.833333	0
20-1119-048	11	V	3	0	Adaxial	0	Abaxial	0	Abaxial	0	Abaxial	0	Abaxial	0	Abaxial	2.187	0.4	5	1	0	0	6	0.833333	0
20-1119-048	12	V	3	0	Adaxial	0	Adaxial	0	Abaxial	0	Abaxial	0	Abaxial	0	Abaxial	2.711	0.228	4	2	0	0	6	0.666667	0
20-1119-043	9	V	3	0	Petiole	0	Abaxial	0	Abaxial	0	Abaxial	0	Abaxial	0	Abaxial	2.01	0.261	5	0	1	0	6	0.833333	0
20-1119-043	10	V	3	0	Petiole	0	Petiole	0	Abaxial	0	Abaxial	0	Abaxial	0	OffLeaf	0.32	0.055	3	0	2	1	6	0.5	0
20-1119-043	11	V	3	0	Petiole	0	Petiole	1	NA	NA	NA	NA	NA	NA	NA	NA	0	0	0	2	0	2	0	1
20-1119-043	12	V	3	0	Petiole	0	Abaxial	0	Abaxial	0	Abaxial	0	Abaxial	0	Abaxial	2.094	0.238	5	0	1	0	6	0.833333	0
20-1119-068	9	III	3	0	Abaxial	0	Adaxial	0	Adaxial	0	Adaxial	0	Adaxial	0	Abaxial	2.024	0.146	2	4	0	0	6	0.333333	0
20-1119-068	10	III	3	0	Abaxial	0	Adaxial	0	Abaxial	0	Petiole	0	Adaxial	0	Adaxial	1.605	0.132	2	3	1	0	6	0.333333	0
20-1119-068	11	III	3	0	Adaxial	0	Adaxial	0	Abaxial	0	Adaxial	0	Adaxial	0	Abaxial	1.67	0.096	2	4	0	0	6	0.333333	0
20-1119-068	12	III	3	0	Abaxial	0	Abaxial	0	Abaxial	0	Abaxial	0	Abaxial	0	Abaxial	0.417	0.034	6	0	0	0	6	1	0
20-1119-020	9	III	3	0	Adaxial	0	OffLeaf	0	Abaxial	0	Adaxial	0	Abaxial	0	Adaxial	2.194	0.09	2	3	0	1	6	0.333333	0
20-1119-020	10	III	3	0	OffLeaf	0	OffLeaf	1	NA	NA	NA	NA	NA	NA	NA	NA	0	0	0	0	2	2	0	1
20-1119-020	11	III	3	0	Abaxial	0	Adaxial	0	Abaxial	0	Adaxial	0	Adaxial	0	Abaxial	1.552	0.156	3	3	0	0	6	0.5	0
20-1119-020	12	III	3	0	OffLeaf	0	Adaxial	0	Adaxial	0	Adaxial	0	Adaxial	0	Abaxial	1.567	0.111	1	4	0	1	6	0.166667	0
20-1119-034	9	III	3	0	Petiole	0	OffLeaf	1	NA	NA	NA	NA	NA	NA	NA	NA	0	0	0	1	1	2	0	1
20-1119-034	10	III	3	0	Petiole	0	Abaxial	0	Abaxial	0	Abaxial	0	Adaxial	0	Adaxial	0.309	0.011	3	2	1	0	6	0.5	0
20-1119-034	11	III	3	0	Adaxial	0	Abaxial	0	Abaxial	0	Abaxial	0	Adaxial	0	Abaxial	1.245	0.053	4	2	0	0	6	0.666667	0
20-1119-034	12	III	3	0	Petiole	0	Petiole	0	Abaxial	0	Abaxial	0	OffLeaf	1	NA	NA	0.002	2	0	2	1	5	0.4	1
20-1119-035	9	V	3	0	Abaxial	0	Abaxial	0	Abaxial	0	Abaxial	0	Abaxial	0	Abaxial	1.521	0.161	6	0	0	0	6	1	0
20-1119-035	10	V	3	0	OffLeaf	0	Abaxial	0	Adaxial	0	Abaxial	0	Adaxial	0	Adaxial	0.545	0.036	2	3	0	1	6	0.333333	0
20-1119-035	11	V	3	0	Adaxial	0	Adaxial	0	Abaxial	0	Abaxial	0	Abaxial	0	Abaxial	3.728	0.286	4	2	0	0	6	0.666667	0
20-1119-035	12	V	3	0	Petiole	0	Petiole	0	Petiole	0	OffLeaf	1	NA	NA	NA	NA	0	0	0	3	1	4	0	1
20-1119-081	9	V	3	0	Abaxial	0	Abaxial	0	Abaxial	0	Abaxial	0	Abaxial	0	Abaxial	2.916	0.338	6	0	0	0	6	1	0
20-1119-081	10	V	3	0	Adaxial	0	Abaxial	0	Abaxial	0	Abaxial	0	Abaxial	0	Abaxial	2.111	0.297	5	1	0	0	6	0.833333	0
20-1119-081	11	V	3	0	Adaxial	0	Abaxial	0	Abaxial	0	Adaxial	0	Adaxial	0	Abaxial	1.153	0.078	3	3	0	0	6	0.5	0
20-1119-081	12	V	3	0	Adaxial	1	NA	NA	NA	NA	NA	NA	NA	NA	NA	NA	0	0	1	0	0	1	0	1
20-1119-033	9	III	3	0	Adaxial	0	Abaxial	0	Abaxial	0	Abaxial	0	Abaxial	0	Abaxial	0.311	0.027	5	1	0	0	6	0.833333	0
20-1119-033	10	III	3	0	Adaxial	0	Adaxial	0	Adaxial	0	Adaxial	0	Adaxial	0	Adaxial	2.024	0.17	0	6	0	0	6	0	0
20-1119-033	11	III	3	0	Adaxial	0	Adaxial	0	Adaxial	0	Adaxial	0	Adaxial	0	Abaxial	2.388	0.287	1	5	0	0	6	0.166667	0
20-1119-033	12	III	3	0	Adaxial	0	Abaxial	0	Abaxial	0	Abaxial	0	Adaxial	0	Adaxial	0.967	0.113	3	3	0	0	6	0.5	0
20-1119-064	9	III	3	0	Adaxial	1	NA	NA	NA	NA	NA	NA	NA	NA	NA	NA	0	0	1	0	0	1	0	1
20-1119-064	10	III	3	0	Petiole	0	OffLeaf	0	Abaxial	1	NA	NA	NA	NA	NA	NA	0.001	1	0	1	1	3	0.333333	1
20-1119-064	11	III	3	0	OffLeaf	1	NA	NA	NA	NA	NA	NA	NA	NA	NA	NA	0	0	0	0	1	1	0	1
20-1119-064	12	III	3	0	Adaxial	1	NA	NA	NA	NA	NA	NA	NA	NA	NA	NA	0	0	1	0	0	1	0	1
20-1119-062	9	V	3	0	Abaxial	0	OffLeaf	1	NA	NA	NA	NA	NA	NA	NA	NA	0.01	1	0	0	1	2	0.5	1
20-1119-062	10	V	3	0	OffLeaf	0	Petiole	1	NA	NA	NA	NA	NA	NA	NA	NA	0	0	0	1	1	2	0	1
20-1119-062	11	V	3	0	Adaxial	0	Adaxial	0	Abaxial	0	Adaxial	0	Adaxial	0	Abaxial	2.361	0.226	2	4	0	0	6	0.333333	0
20-1119-062	12	V	3	0	OffLeaf	0	Abaxial	0	Abaxial	0	OffLeaf	0	OffLeaf	0	Abaxial	0.649	0.084	3	0	0	3	6	0.5	0

## Sheet: Supp. Dataset S3 - Surface
Supplementary Dataset S3. Mortality and final mass data collected from the cannabinoid surface painting artificial diet bioassay.
Cohort	Treatment	Cannabinoid	Alive_3d	Alive_6d	Tot_Mass	Avg_Mass	Days_on_Diet
1	CBDA 0.001%	CBDA	1	1	0.7	0.7	6.75
1	CBDA 0.001%	CBDA	3	2	6.6	3.3	6.75
1	CBDA 0.001%	CBDA	2	0	0	0	6.75
1	CBDA 0.01%	CBDA	3	2	7.3	3.65	6.75
1	CBDA 0.01%	CBDA	1	1	7.9	7.9	6.75
1	CBDA 0.01%	CBDA	1	0	0	0	6.75
1	CBDA 0.1%	CBDA	1	1	6.3	6.3	6.75
1	CBDA 0.1%	CBDA	0	0	0	0	6.75
1	CBDA 0.1%	CBDA	0	0	0	0	6.75
1	CBDA 1%	CBDA	0	0	0	0	6.75
1	CBDA 1%	CBDA	0	0	0	0	6.75
1	CBDA 1%	CBDA	0	0	0	0	6.75
1	CBGA 0.001%	CBGA	1	1	2.8	2.8	6.75
1	CBGA 0.001%	CBGA	3	1	3.7	3.7	6.75
1	CBGA 0.001%	CBGA	2	0	0	0	6.75
1	CBGA 0.01%	CBGA	3	3	18.4	6.13333	6.75
1	CBGA 0.01%	CBGA	4	2	20.2	10.1	6.75
1	CBGA 0.01%	CBGA	1	0	0	0	6.75
1	CBGA 0.1%	CBGA	0	0	0	0	6.75
1	CBGA 0.1%	CBGA	0	0	0	0	6.75
1	CBGA 0.1%	CBGA	0	0	0	0	6.75
1	CBGA 1%	CBGA	0	0	0	0	6.75
1	CBGA 1%	CBGA	0	0	0	0	6.75
1	CBGA 1%	CBGA	0	0	0	0	6.75
1	Diet	No Cannabinoids	4	3	10.4	3.46667	6.75
1	Diet	No Cannabinoids	2	1	5	5	6.75
1	Diet	No Cannabinoids	5	0	0	0	6.75
1	Diet + Glycerin	No Cannabinoids	3	1	6.8	6.8	6.75
1	Diet + Glycerin	No Cannabinoids	2	2	14.4	7.2	6.75
1	Diet + Glycerin	No Cannabinoids	0	0	0	0	6.75
2	CBDA 0.001%	CBDA	3	1	1.2	1.2	7
2	CBDA 0.001%	CBDA	3	2	3.9	1.95	7
2	CBDA 0.001%	CBDA	3	3	6.3	2.1	7
2	CBDA 0.01%	CBDA	4	4	9.5	2.375	7
2	CBDA 0.01%	CBDA	2	2	5.7	2.85	7
2	CBDA 0.01%	CBDA	4	2	5.8	2.9	7
2	CBDA 0.1%	CBDA	0	0	0	0	7
2	CBDA 0.1%	CBDA	0	0	0	0	7
2	CBDA 0.1%	CBDA	0	0	0	0	7
2	CBDA 1%	CBDA	0	0	0	0	7
2	CBDA 1%	CBDA	0	0	0	0	7
2	CBDA 1%	CBDA	0	0	0	0	7
2	CBGA 0.001%	CBGA	5	4	10.3	2.575	7
2	CBGA 0.001%	CBGA	5	5	16.4	3.28	7
2	CBGA 0.001%	CBGA	4	4	16.6	4.15	7
2	CBGA 0.01%	CBGA	4	1	0.9	0.9	7
2	CBGA 0.01%	CBGA	4	3	8.7	2.9	7
2	CBGA 0.01%	CBGA	4	3	9.8	3.26667	7
2	CBGA 0.1%	CBGA	3	2	6	3	7
2	CBGA 0.1%	CBGA	3	3	16.2	5.4	7
2	CBGA 0.1%	CBGA	0	0	0	0	7
2	CBGA 1%	CBGA	0	0	0	0	7
2	CBGA 1%	CBGA	0	0	0	0	7
2	CBGA 1%	CBGA	0	0	0	0	7
2	Diet	No Cannabinoids	5	5	13.4	2.68	7
2	Diet	No Cannabinoids	3	3	9.6	3.2	7
2	Diet	No Cannabinoids	5	5	16.8	3.36	7
2	Diet + Glycerin	No Cannabinoids	3	3	9.8	3.26667	7
2	Diet + Glycerin	No Cannabinoids	5	4	16	4	7
2	Diet + Glycerin	No Cannabinoids	5	5	32.7	6.54	7
3	CBDA 0.001%	CBDA	1	1	1.7	1.7	6.67
3	CBDA 0.001%	CBDA	4	4	8.9	2.225	6.67
3	CBDA 0.001%	CBDA	3	2	6.2	3.1	6.67
3	CBDA 0.01%	CBDA	5	5	11.1	2.22	6.67
3	CBDA 0.01%	CBDA	4	4	11	2.75	6.67
3	CBDA 0.01%	CBDA	3	3	8.3	2.76667	6.67
3	CBDA 0.1%	CBDA	2	2	13.1	6.55	6.67
3	CBDA 0.1%	CBDA	0	0	0	0	6.67
3	CBDA 0.1%	CBDA	0	0	0	0	6.67
3	CBDA 1%	CBDA	0	0	0	0	6.67
3	CBDA 1%	CBDA	0	0	0	0	6.67
3	CBDA 1%	CBDA	0	0	0	0	6.67
3	CBGA 0.001%	CBGA	3	2	7.6	3.8	6.67
3	CBGA 0.001%	CBGA	4	3	11.8	3.93333	6.67
3	CBGA 0.001%	CBGA	4	3	16	5.33333	6.67
3	CBGA 0.01%	CBGA	3	3	3.5	1.16667	6.67
3	CBGA 0.01%	CBGA	3	3	6.4	2.13333	6.67
3	CBGA 0.01%	CBGA	3	3	6.9	2.3	6.67
3	CBGA 0.1%	CBGA	1	1	2.5	2.5	6.67
3	CBGA 0.1%	CBGA	3	2	6	3	6.67
3	CBGA 0.1%	CBGA	4	3	17.7	5.9	6.67
3	CBGA 1%	CBGA	1	0	0	0	6.67
3	CBGA 1%	CBGA	0	0	0	0	6.67
3	CBGA 1%	CBGA	0	0	0	0	6.67
3	Diet	No Cannabinoids	4	4	10.4	2.6	6.67
3	Diet	No Cannabinoids	5	4	13.5	3.375	6.67
3	Diet	No Cannabinoids	5	4	20.9	5.225	6.67
3	Diet + Glycerin	No Cannabinoids	3	2	3.6	1.8	6.67
3	Diet + Glycerin	No Cannabinoids	5	3	5.6	1.86667	6.67
3	Diet + Glycerin	No Cannabinoids	3	1	4.1	4.1	6.67

## Sheet: Supp. Dataset S4 - Incorp.
Supplementary Dataset S4. Mortality and final and initial mass data collected from the cannabinoid incorporation artificial diet bioassay.
Cohort	Treatment	Cannabinoid	Initial_Mass_mg	Final_Mass	Alive	Final_to_Initial
1	Diet	No Cannabinoids	6.2	44.8	No	7.22581
1	Diet	No Cannabinoids	5.3	158.5	Yes	29.9057
1	Diet	No Cannabinoids	9.1	65.9	Yes	7.24176
1	Diet	No Cannabinoids	3.9	9.2	No	2.35897
1	Diet	No Cannabinoids	3.4	7.2	No	2.11765
1	Diet	No Cannabinoids	2	42.6	Yes	21.3
1	Diet	No Cannabinoids	2.8	60.9	Yes	21.75
1	Diet	No Cannabinoids	3.4	48.5	Yes	14.2647
1	Diet + Glycerin	No Cannabinoids	2.7	13.1	Yes	4.85185
1	Diet + Glycerin	No Cannabinoids	3.8	9.5	Yes	2.5
1	Diet + Glycerin	No Cannabinoids	9.5	13	Yes	1.36842
1	Diet + Glycerin	No Cannabinoids	5.8	15.8	No	2.72414
1	Diet + Glycerin	No Cannabinoids	3.1	8.7	Yes	2.80645
1	Diet + Glycerin	No Cannabinoids	3.9	5.6	Yes	1.4359
1	Diet + Glycerin	No Cannabinoids	4.1	25.9	Yes	6.31707
1	Diet + Glycerin	No Cannabinoids	3.7	3	No	0.810811
1	CBDA 0.1%	CBDA	3.3	1.4	No	0.424242
1	CBDA 0.1%	CBDA	3.9	2.4	No	0.615385
1	CBDA 0.1%	CBDA	3.1	3	No	0.967742
1	CBDA 0.1%	CBDA	6.1	7.4	No	1.21311
1	CBDA 0.1%	CBDA	3.4	6	Yes	1.76471
1	CBDA 0.1%	CBDA	3.1	1.4	No	0.451613
1	CBDA 0.1%	CBDA	5.2	6.2	Yes	1.19231
1	CBDA 0.1%	CBDA	4.5	7.4	No	1.64444
1	CBDA 1%	CBDA	4.7	5	Yes	1.06383
1	CBDA 1%	CBDA	3	2.2	No	0.733333
1	CBDA 1%	CBDA	3	1.3	No	0.433333
1	CBDA 1%	CBDA	2.7	1.7	No	0.62963
1	CBDA 1%	CBDA	6.4	2.9	No	0.453125
1	CBDA 1%	CBDA	8.6	12.3	Yes	1.43023
1	CBDA 1%	CBDA	6.7	3.8	No	0.567164
1	CBDA 1%	CBDA	6.1	3.6	No	0.590164
1	CBGA 0.1%	CBGA	7.4	6.8	Yes	0.918919
1	CBGA 0.1%	CBGA	5.3	9.3	No	1.75472
1	CBGA 0.1%	CBGA	4.5	7.6	Yes	1.68889
1	CBGA 0.1%	CBGA	5.2	6.5	Yes	1.25
1	CBGA 0.1%	CBGA	3.5	6.4	Yes	1.82857
1	CBGA 0.1%	CBGA	4.5	2.9	No	0.644444
1	CBGA 0.1%	CBGA	6.9	4.9	No	0.710145
1	CBGA 0.1%	CBGA	5.9	3.4	No	0.576271
1	CBGA 1%	CBGA	2.6	1.5	No	0.576923
1	CBGA 1%	CBGA	4.5	6.4	No	1.42222
1	CBGA 1%	CBGA	9.8	8.3	Yes	0.846939
1	CBGA 1%	CBGA	8.2	4.8	No	0.585366
1	CBGA 1%	CBGA	4.4	3.5	No	0.795455
1	CBGA 1%	CBGA	3	2.5	No	0.833333
1	CBGA 1%	CBGA	7.5	13	Yes	1.73333
1	CBGA 1%	CBGA	6.3	5.8	Yes	0.920635
2	Diet	No Cannabinoids	10.2	32.8	No	3.21569
2	Diet	No Cannabinoids	2.3	21.4	No	9.30435
2	Diet	No Cannabinoids	2.9	14.7	Yes	5.06897
2	Diet	No Cannabinoids	4.7	24.3	No	5.17021
2	Diet	No Cannabinoids	3.8	23.6	No	6.21053
2	Diet	No Cannabinoids	2	17.2	No	8.6
2	Diet	No Cannabinoids	3.5	14.2	No	4.05714
2	Diet	No Cannabinoids	9.5	80.2	No	8.44211
2	Diet + Glycerin	No Cannabinoids	3.6	7.3	Yes	2.02778
2	Diet + Glycerin	No Cannabinoids	6	12.7	Yes	2.11667
2	Diet + Glycerin	No Cannabinoids	8.3	14.4	No	1.73494
2	Diet + Glycerin	No Cannabinoids	4.8	8.3	No	1.72917
2	Diet + Glycerin	No Cannabinoids	6.9	7.8	No	1.13043
2	Diet + Glycerin	No Cannabinoids	10	17	No	1.7
2	Diet + Glycerin	No Cannabinoids	2.2	10.5	No	4.77273
2	Diet + Glycerin	No Cannabinoids	8.3	23.7	Yes	2.85542
2	CBDA 0.1%	CBDA	6	4.4	No	0.733333
2	CBDA 0.1%	CBDA	2	1	No	0.5
2	CBDA 0.1%	CBDA	4.7	6.9	Yes	1.46809
2	CBDA 0.1%	CBDA	5	2.6	No	0.52
2	CBDA 0.1%	CBDA	7.7	6.6	Yes	0.857143
2	CBDA 0.1%	CBDA	7.9	3.2	No	0.405063
2	CBDA 0.1%	CBDA	9.8	13.3	Yes	1.35714
2	CBDA 0.1%	CBDA	5.7	5.9	No	1.03509
2	CBDA 1%	CBDA	7	4.7	No	0.671429
2	CBDA 1%	CBDA	5.5	4.9	Yes	0.890909
2	CBDA 1%	CBDA	5.4	2.5	No	0.462963
2	CBDA 1%	CBDA	2.3	1.6	No	0.695652
2	CBDA 1%	CBDA	5.3	2.9	No	0.54717
2	CBDA 1%	CBDA	3.7	1.6	No	0.432432
2	CBDA 1%	CBDA	3.3	2.2	No	0.666667
2	CBDA 1%	CBDA	2.5	1.4	No	0.56
2	CBGA 0.1%	CBGA	4.7	6.5	No	1.38298
2	CBGA 0.1%	CBGA	4.2	3.9	Yes	0.928571
2	CBGA 0.1%	CBGA	9.8	8.8	Yes	0.897959
2	CBGA 0.1%	CBGA	8.4	10.8	No	1.28571
2	CBGA 0.1%	CBGA	8	5.5	No	0.6875
2	CBGA 0.1%	CBGA	3.4	5.9	Yes	1.73529
2	CBGA 0.1%	CBGA	5.5	3.3	No	0.6
2	CBGA 0.1%	CBGA	3.9	2.2	No	0.564103
2	CBGA 1%	CBGA	7	6.6	No	0.942857
2	CBGA 1%	CBGA	4.4	5.7	Yes	1.29545
2	CBGA 1%	CBGA	2.6	1.5	No	0.576923
2	CBGA 1%	CBGA	3	1.9	No	0.633333
2	CBGA 1%	CBGA	5.7	4	No	0.701754
2	CBGA 1%	CBGA	5.7	4.8	No	0.842105
2	CBGA 1%	CBGA	5.8	6	Yes	1.03448
2	CBGA 1%	CBGA	10.2	12.2	Yes	1.19608
3	Diet	No Cannabinoids	5.9	53.6	Yes	9.08475
3	Diet	No Cannabinoids	2.8	26.2	Yes	9.35714
3	Diet	No Cannabinoids	7.2	42.7	Yes	5.93056
3	Diet	No Cannabinoids	6.4	81.6	No	12.75
3	Diet	No Cannabinoids	6.9	39.2	Yes	5.68116
3	Diet	No Cannabinoids	5.9	67.1	Yes	11.3729
3	Diet	No Cannabinoids	6.8	40.4	Yes	5.94118
3	Diet	No Cannabinoids	3.2	41	Yes	12.8125
3	Diet + Glycerin	No Cannabinoids	2.9	6.3	Yes	2.17241
3	Diet + Glycerin	No Cannabinoids	2.5	3	No	1.2
3	Diet + Glycerin	No Cannabinoids	4.9	3.4	No	0.693878
3	Diet + Glycerin	No Cannabinoids	3.9	4.1	No	1.05128
3	Diet + Glycerin	No Cannabinoids	3.6	6.1	No	1.69444
3	Diet + Glycerin	No Cannabinoids	2.6	1.7	No	0.653846
3	Diet + Glycerin	No Cannabinoids	10.6	17.3	No	1.63208
3	Diet + Glycerin	No Cannabinoids	2.6	3	Yes	1.15385
3	CBDA 0.1%	CBDA	7.2	9.3	Yes	1.29167
3	CBDA 0.1%	CBDA	6.2	10.5	Yes	1.69355
3	CBDA 0.1%	CBDA	6.8	4.8	No	0.705882
3	CBDA 0.1%	CBDA	3.9	2.5	No	0.641026
3	CBDA 0.1%	CBDA	3.8	4.1	Yes	1.07895
3	CBDA 0.1%	CBDA	4.5	2.1	No	0.466667
3	CBDA 0.1%	CBDA	3.1	3.3	No	1.06452
3	CBDA 0.1%	CBDA	2.2	1.6	No	0.727273
3	CBDA 1%	CBDA	5.8	4.2	No	0.724138
3	CBGA 1%	CBGA	8.5	7.8	Yes	0.917647
3	CBDA 1%	CBDA	5.3	4.5	No	0.849057
3	CBDA 1%	CBDA	5.2	2.8	No	0.538462
3	CBDA 1%	CBDA	5.2	2.2	No	0.423077
3	CBDA 1%	CBDA	2.2	1.6	No	0.727273
3	CBDA 1%	CBDA	6.6	3.1	No	0.469697
3	CBGA 1%	CBGA	5.6	4.3	Yes	0.767857
3	CBGA 0.1%	CBGA	7.2	48.3	Yes	6.70833
3	CBGA 0.1%	CBGA	3.8	5.1	No	1.34211
3	CBGA 0.1%	CBGA	3.3	2.1	No	0.636364
3	CBGA 0.1%	CBGA	2.5	1.8	No	0.72
3	CBGA 0.1%	CBGA	3.1	6.5	Yes	2.09677
3	CBGA 0.1%	CBGA	2.2	2.1	No	0.954545
3	CBGA 0.1%	CBGA	3.3	5.9	Yes	1.78788
3	CBGA 0.1%	CBGA	3.8	5.4	Yes	1.42105
3	CBGA 1%	CBGA	6.9	10	Yes	1.44928
3	CBGA 1%	CBGA	2	2.1	No	1.05
3	CBGA 1%	CBGA	2.3	1.8	No	0.782609
3	CBGA 1%	CBGA	2.5	2.5	No	1
3	CBGA 1%	CBGA	2.1	3.2	No	1.52381
3	CBGA 1%	CBGA	4.7	4.5	No	0.957447
3	CBGA 1%	CBGA	2.8	5.7	Yes	2.03571
3	CBGA 1%	CBGA	6.2	5.1	Yes	0.822581
